# Supplementary material for: 14-3-3ε Mediates the Cell Fate Decision-Making Pathways in Response of Hepatocellular Carcinoma to Bleomycin-Induced DNA Damage
Source: PLoS One. 2013 Mar 5;8(3):e55268. doi: 10.1371/journal.pone.0055268 (PMC3589417; doi:10.1371/journal.pone.0055268)
Supplement: Table S1 — The list of all proteins identified in 14-3-3ε immunoprecipitates by MS. (XLSX) [file pone.0055268.s007.xlsx]

## Sheet: bioworks
The list of all proteins identified in 14-3-3ε immunoprecipitates by MS
(Amino acid residues marked with L#, M* and S@/T@/Y@ respresent the Leu-d3, oxidized Met and phosphorylated Ser/Thr/Tyr, respectively.)
	Reference						P (pro)	Sf	Score	Coverage	pI	MW	Accession	Peptide (Hits)
	Scan(s), File	Peptide	MH+	DeltaM	z	Type	P (pep)	Sf	XC	DeltaCn	DeltaCn	Sp	RSp	Ions	Count
1	IPI:IPI00064328.3 Gene_Symbol=PRMT5 protein arginine methyltransferase 5 isoform b						1e-30	23.5918	250.324	26.5	6	71275.1	IPI00064328.3	25 (25 0 0 0 0)
	364, BLM11	R.DPMIDNNR.Y	974.436	-0.00102136	2	CID	1.13008e-05	0.930379	2.85156	0.402974	0.402974	836.912	1	13/14	3
	2679, BLM11	R.DDIIENAPTTHTEEYSGEEK.T	2278	0.0214431	2	CID	1e-30	0.969627	5.00248	0.653633	0.653633	1011.04	1	22/38	2
	2997, BLM19	K.AAIL#PTSIFL#TNK.K	1394.85	0.00252798	2	CID	5.58881e-10	0.955097	4.12991	0.607986	0.607986	630.943	1	18/24	1
	3441, BLM25	K.DRDPEAQFEMPYVVR.L	1851.87	0.00161011	2	CID	6.24694e-10	0.965283	4.18664	0.480241	0.480241	1195.38	1	22/28	3
	4009, BLM11	K.DRDPEAQFEM*PYVVR.L	1867.86	0.0179732	3	CID	9.19417e-08	0.949231	4.4242	0.450195	0.450195	1317.78	1	25/56	3
	4091, BLM11	R.VPLVAPEDLR.D	1108.64	-0.00053977	2	CID	3.16805e-09	0.930274	3.04211	0.499701	0.499701	878.642	1	14/18	2
	4465, BLM11	R.VPL#VAPEDL#R.D	1114.67	-0.000297974	2	CID	2.84158e-07	0.947097	3.26233	0.617657	0.617657	894.583	1	14/18	2
	4595, BLM11	R.DPEAQFEM*PYVVR.L	1596.74	0.0102374	2	CID	1.68607e-06	0.953665	3.68053	0.482112	0.482112	1236.16	1	17/24	3
	4696, BLM12	R.VPEEEKDTNVQVLM*VLGAGR.G	2200.13	0.00265728	3	CID	2.3943e-07	0.918458	4.42916	0.263184	0.263184	1193.13	1	28/76	3
	5549, BLM16	K.DDGVSIPGEYTSFL#APISSSK.L	2173.07	0.00801391	2	CID	5.87316e-08	0.926721	4.51161	0.60129	0.60129	312.827	1	18/40	2
	6083, BLM11	K.DTNVQVL#M*VL#GAGR.G	1494.82	0.00228904	2	CID	7.55332e-06	0.970781	4.08838	0.489702	0.489702	1791.12	1	20/26	3
	6091, BLM12	K.TWM*WWHNFR.T	1379.61	0.000787267	2	CID	0.000628193	0.852403	2.62995	0.274404	0.274404	668.813	1	12/16	2
	6109, BLM11	K.DTNVQVLM*VLGAGR.G	1488.78	0.00375623	2	CID	7.75294e-07	0.972891	4.28516	0.391899	0.391899	2130.11	1	20/26	3
	6441, BLM12	K.AAILPTSIFLTNK.K	1388.81	0.00216411	2	CID	2.53718e-10	0.95348	3.63293	0.716944	0.716944	628.165	1	18/24	1
	6446, BLM11	R.DPEAQFEMPYVVR.L	1580.74	0.0112559	2	CID	5.05698e-10	0.974026	4.40924	0.572773	0.572773	1588.9	1	19/24	3
	6469, BLM11	R.EKDRDPEAQFEMPYVVR.L	2109.01	0.00271246	3	CID	3.86006e-08	0.909921	4.38332	0.335775	0.335775	851.664	1	25/64	3
	7135, BLM11	R.VPLVAPEDLRDDIIENAPTTHTEEYSGEEK.T	3367.62	0.00505307	3	CID	0.000129473	0.791534	4.02931	0.204078	0.204078	637.541	1	29/116	2
	7481, BLM11	K.DTNVQVL#MVL#GAGR.G	1478.83	0.00245307	2	CID	2.33164e-08	0.980224	4.75652	0.562429	0.562429	2238.62	1	21/26	3
	7527, BLM11	R.VPEEEKDTNVQVLMVLGAGR.G	2184.13	0.00411648	2	CID	4.44089e-15	0.986425	6.26748	0.604994	0.604994	2717.24	1	28/38	3
	7572, BLM11	R.VPEEEKDTNVQVL#MVL#GAGR.G	2190.17	0.00387	2	CID	3.43237e-11	0.983627	5.77707	0.502356	0.502356	2546.15	1	26/38	3
	7700, BLM11	R.IAVAL#EIGADL#PSNHVIDR.W	2009.13	0.00324464	2	CID	1.6374e-10	0.970088	4.66282	0.505687	0.505687	1517.83	1	23/36	1
	7745, BLM11	R.IAVALEIGADLPSNHVIDR.W	2003.09	0.000120747	3	CID	4.2861e-09	0.940101	4.16768	0.483951	0.483951	1213.56	1	29/72	1
	7799, BLM11	K.DTNVQVLMVLGAGR.G	1472.79	0.00196713	2	CID	1.24521e-09	0.96769	4.21966	0.401064	0.401064	1812.32	1	19/26	3
	8011, BLM11	K.TWMWWHNFR.T	1363.62	0.000463009	2	CID	1.03105e-06	0.944549	3.0338	0.512313	0.512313	1035.38	1	13/16	2
	8736, BLM11	K.GYEDYLQSPLQPLMDNLESQTYEVFEK.D	3236.5	0.0112476	3	CID	5.52447e-12	0.948269	4.89602	0.539388	0.539388	1076.86	1	33/104	2
2	IPI:IPI00014264.5 Gene_Symbol=CENTB2 Centaurin-beta-2						1.11022e-16	21.3922	230.25	29	6.4	87973.2	IPI00014264.5	23 (23 0 0 0 0)
	529, BLM8	R.SNDSGIQQSSDDGR.E	1465.61	0.000679549	2	CID	5.64398e-09	0.960967	3.86741	0.638857	0.638857	1135.06	1	18/26	1
	556, BLM8	R.DFSQM*ASNNPEK.L	1383.58	0.00439424	2	CID	0.0007585	0.857716	2.9604	0.316842	0.316842	765.551	1	14/22	1
	3059, BLM9	R.AALEEVEGDVAELELK.L	1714.87	-0.000100029	2	CID	1.47364e-08	0.971735	4.385	0.579425	0.579425	1661.49	1	20/30	1
	3187, BLM8	K.AVQTSIATAYR.E	1180.63	-5.70694e-05	2	CID	9.31367e-07	0.941891	3.09364	0.463843	0.463843	1277.95	1	15/20	2
	4250, BLM8	K.YSISL#SPPEQQK.K	1379.72	0.000479598	2	CID	0.000389431	0.854957	3.19076	0.544872	0.544872	374.007	1	12/22	1
	4733, BLM8	R.ESLPSTVSANSLYEPEGER.Q	2064.97	0.00459062	2	CID	2.93987e-12	0.957044	4.35845	0.606005	0.606005	950.745	1	20/36	1
	4791, BLM8	R.ESL#PSTVSANSL#YEPEGER.Q	2071.01	0.0053207	2	CID	2.66878e-09	0.942512	4.21654	0.548532	0.548532	857.062	1	18/36	1
	4794, BLM8	R.DL#AQYSSNDAVVETSL#TK.F	1946.98	-0.00280231	2	CID	5.27168e-06	0.916693	3.73513	0.463444	0.463444	855.048	1	17/34	2
	4830, BLM8	R.DLAQYSSNDAVVETSLTK.F	1940.94	0.00208285	2	CID	6.76438e-10	0.970394	4.62413	0.534366	0.534366	1583.08	1	21/34	2
	4977, BLM8	K.DNPTVVVEDLR.L	1256.65	1.22318e-05	2	CID	0.000522397	0.913567	2.7603	0.547816	0.547816	668.64	1	15/20	1
	5217, BLM8	K.MAEAL#AHGADVNWANSEENK.A	2159.99	0.00761051	2	CID	1.7806e-09	0.971669	4.51562	0.597158	0.597158	1659.11	1	22/38	1
	5895, BLM8	K.QHEVEEATNIL#TATR.K	1714.88	0.00176439	2	CID	9.01614e-05	0.934561	3.80644	0.535424	0.535424	942.151	1	15/28	1
	5961, BLM8	K.QHEVEEATNILTATR.K	1711.86	0.00225384	2	CID	1.52612e-06	0.972627	4.43313	0.553336	0.553336	1649.6	1	20/28	1
	6049, BLM8	K.HL#NPGL#QL#YR.A	1219.73	-0.0001275	2	CID	1.36348e-05	0.910826	2.69492	0.55935	0.55935	566.454	1	14/18	1
	6577, BLM8	K.FKDNPTVVVEDLR.L	1531.81	0.00204061	2	CID	2.15154e-05	0.926306	3.61694	0.487845	0.487845	783.098	1	15/24	1
	6977, BLM8	R.WFSIQNNQL#VYQK.K	1670.87	0.00284087	2	CID	0.000492303	0.862174	3.6879	0.29271	0.29271	757.14	1	12/24	1
	7178, BLM8	R.AAL#EEVEGDVAEL#EL#K.L	1723.93	-0.00103252	3	CID	2.01175e-08	0.942409	3.9498	0.41487	0.41487	1459.45	1	28/60	1
	7443, BLM8	R.SL#TL#DTWEPEL#L#K.L	1556.9	0.00263386	2	CID	1.56649e-05	0.901532	3.339	0.622352	0.622352	512.811	1	13/24	2
	7516, BLM8	R.SLTLDTWEPELLK.L	1544.82	0.00215027	2	CID	6.1765e-07	0.968389	4.22963	0.563503	0.563503	1355.04	1	18/24	2
	7525, BLM8	K.FSDSL#QEM*INFHTIL#FDQTQR.S	2592.27	0.00405526	3	CID	2.1246e-09	0.91399	3.92325	0.473944	0.473944	1052.96	1	25/80	1
	7530, BLM8	K.FSDSLQEM*INFHTILFDQTQR.S	2586.23	0.00375243	3	CID	1.11022e-16	0.931858	3.7041	0.430973	0.430973	1521.13	1	28/80	1
	7622, BLM8	K.L#EYNVDAANGIVMEGYL#FK.R	2152.09	0.00465574	2	CID	2.51126e-06	0.97645	4.63336	0.548037	0.548037	2031.32	1	23/36	1
	7624, BLM8	K.LEYNVDAANGIVMEGYLFK.R	2146.05	0.00294909	2	CID	5.34758e-06	0.891969	3.41178	0.537232	0.537232	679.549	1	16/36	1
3	IPI:IPI00021263.3 Gene_Symbol=YWHAZ 14-3-3 protein zeta/delta						2.22045e-16	9.56502	100.35	40	4.6	27727.7	IPI00021263.3	10 (10 0 0 0 0)
	469, BLM21	K.SVTEQGAEL#SNEER.N	1551.73	-0.000391235	3	CID	0.000226817	0.950755	4.46669	0.350002	0.350002	1394.8	1	28/52	3
	482, BLM21	R.YL#AEVAAGDDKK.G	1282.67	0.00209598	2	CID	1.63082e-06	0.919422	2.92489	0.389363	0.389363	1097.99	1	16/22	2
	1584, BLM21	R.YLAEVAAGDDK.K	1151.56	-0.00047403	2	CID	4.29745e-06	0.938196	3.21017	0.545853	0.545853	764.647	1	16/20	2
	3611, BLM21	K.FL#IPNASQAESK.V	1307.7	0.00195564	2	CID	0.000106471	0.859184	2.60846	0.366333	0.366333	461.81	1	17/22	1
	5148, BLM21	R.DNLTLWTSDTQGDEAEAGEGGEN.-	2409	0.00422978	2	CID	2.22045e-16	0.987755	6.60969	0.662217	0.662217	2961.6	1	30/44	1
	5159, BLM21	K.KGIVDQSQQAYQEAFEISK.K	2169.08	0.00423476	2	CID	4.996e-13	0.985536	5.92674	0.535552	0.535552	2919.12	1	25/36	2
	5225, BLM21	R.DNL#TL#WTSDTQGDEAEAGEGGEN.-	2415.03	0.00544814	2	CID	2.72622e-10	0.97889	5.82508	0.668584	0.668584	1450.37	1	24/44	1
	6436, BLM21	K.GIVDQSQQAYQEAFEISK.K	2040.99	0.00691261	2	CID	7.10543e-14	0.983665	5.6767	0.657859	0.657859	2169.25	1	24/34	2
	7769, BLM22	K.TAFDEAIAEL#DTL#SEESYK.D	2138.03	0.0107348	2	CID	4.65139e-11	0.982294	5.34411	0.655697	0.655697	2144.45	1	24/36	2
	8513, BLM21	K.TAFDEAIAELDTLSEESYK.D	2131.99	0.00536608	2	CID	7.03881e-13	0.979323	5.32177	0.649166	0.649166	1712.24	1	23/36	2
4	IPI:IPI00219678.3 Gene_Symbol=EIF2S1 Eukaryotic translation initiation factor 2 subunit 1						3.33067e-15	7.54856	80.2959	17.1	4.9	36089.4	IPI00219678.3	8 (8 0 0 0 0)
	4615, BLM18	K.DEQL#ESL#FQR.T	1270.65	0.00652973	2	CID	5.97044e-05	0.945325	3.57313	0.471888	0.471888	970.954	1	14/18
	4635, BLM18	K.DEQLESLFQR.T	1264.62	0.000428563	2	CID	6.71336e-06	0.946666	3.46311	0.473237	0.473237	1070.3	1	14/18
	5131, BLM18	K.HAVSDPSIL#DSL#DL#NEDER.E	2134.06	0.0073806	2	CID	1.34622e-07	0.97818	5.75042	0.733453	0.733453	1065.66	1	24/36
	5180, BLM18	K.HAVSDPSILDSLDLNEDER.E	2125	0.00347786	2	CID	3.47611e-12	0.979381	5.91715	0.701327	0.701327	1235.17	1	26/36
	5639, BLM18	R.HVAEVL#EYTKDEQL#ESL#FQR.T	2443.28	0.000980639	3	CID	1.22821e-10	0.970145	5.48642	0.544482	0.544482	1509.28	1	34/76
	5665, BLM18	R.HVAEVLEYTKDEQLESLFQR.T	2434.22	0.00354763	3	CID	3.33067e-15	0.965963	4.48366	0.607427	0.607427	1874.44	1	36/76
	6885, BLM18	R.TEGL#SVL#SQAMAVIK.E	1552.89	0.00314362	2	CID	0.000248839	0.822447	3.12991	0.500025	0.500025	255.969	1	15/28
	6908, BLM18	R.TEGLSVLSQAMAVIK.E	1546.85	0.00192526	2	CID	1.82948e-07	0.940453	4.08904	0.563892	0.563892	831.675	1	17/28
5	IPI:IPI00012202.1 Gene_Symbol=WDR77 Methylosome protein 50						1.11022e-14	8.34909	90.3381	34.8	4.9	36701.1	IPI00012202.1	9 (9 0 0 0 0)
	1797, BLM16	R.KETPPPLVPPAAR.E	1372.79	0.0009906	2	CID	5.55092e-07	0.88752	2.68147	0.542145	0.542145	733.664	1	15/24
	2851, BLM16	K.DSVFL#SCSEDNR.I	1374.6	0.00268446	2	CID	1.19351e-06	0.898246	2.93688	0.657593	0.657593	553.944	1	13/22	1
	3716, BLM16	R.SDGALLLGASSLSGR.C	1403.75	0.0130051	2	CID	2.4842e-10	0.971124	4.61777	0.634385	0.634385	1277.55	1	20/28	1
	3718, BLM16	R.SDGAL#L#L#GASSL#SGR.C	1415.82	0.012268	2	CID	5.9503e-07	0.96708	4.02229	0.612032	0.612032	1407.45	1	20/28	1
	4188, BLM16	K.YEHDDIVSTVSVL#SSGTQAVSGSK.D	2469.22	0.00274169	2	CID	1.11022e-14	0.984701	6.76176	0.610254	0.610254	2024.6	1	27/46	1
	4235, BLM16	K.YEHDDIVSTVSVLSSGTQAVSGSK.D	2466.2	0.00542841	2	CID	7.99361e-14	0.984567	6.39176	0.644127	0.644127	2144.39	1	27/46	1
	5592, BLM16	R.DATWSPLNHSLLTTVGWDHQVVHHVVPTEPLPAPGPASVTE.-	4392.2	0.00541806	3	CID	0.000142273	0.716219	3.96356	0.264742	0.264742	482.847	1	29/160	1
	7359, BLM21	K.VWDLAQQVVLSSYR.A	1663.88	0.00262828	2	CID	2.37588e-09	0.965541	4.0838	0.428469	0.428469	1618.81	1	19/26	1
	7434, BLM21	K.VWDL#AQQVVL#SSYR.A	1669.92	0.00225973	2	CID	1.73146e-09	0.974096	4.65118	0.532047	0.532047	1674.41	1	19/26	1
6	IPI:IPI00465248.5 Gene_Symbol=ENO1 Isoform alpha-enolase of Alpha-enolase						1.66533e-14	15.5128	170.277	29.7	7.2	47139.4	IPI00465248.5	17 (17 0 0 0 0)
	2870, BLM15	K.L#AQANGWGVM*VSHR.S	1544.78	0.00273546	2	CID	5.3508e-08	0.92111	2.73887	0.448174	0.448174	1121.99	1	18/26	1
	4608, BLM16	K.VVIGM*DVAASEFFR.S	1556.78	0.0133222	2	CID	2.89857e-11	0.957347	3.36631	0.529279	0.529279	1420.63	1	19/26	1
	4720, BLM15	K.LAQANGWGVMVSHR.S	1525.77	0.00216824	2	CID	2.5952e-07	0.954706	3.08754	0.473949	0.473949	1749.26	1	18/26	1
	4744, BLM15	K.L#AQANGWGVMVSHR.S	1528.79	0.0032657	2	CID	2.95631e-07	0.926413	3.1244	0.343001	0.343001	1360.35	1	17/26	1
	5528, BLM15	R.GNPTVEVDL#FTSK.G	1409.73	0.000535036	2	CID	8.2945e-05	0.764117	2.734	0.361909	0.361909	534.079	1	13/24
	5801, BLM16	K.LAM*QEFMILPVGAANFR.E	1923.98	0.00285191	2	CID	5.06599e-05	0.88245	3.3938	0.391761	0.391761	599.249	1	18/32	1
	6316, BLM15	K.FTASAGIQVVGDDL#TVTNPK.R	2036.07	0.00453343	2	CID	1.96398e-07	0.975247	5.52883	0.389992	0.389992	1768.57	1	24/38	1
	6425, BLM15	K.FTASAGIQVVGDDLTVTNPK.R	2033.05	0.00624359	2	CID	1.829e-08	0.943159	4.51086	0.525098	0.525098	827.893	1	18/38	1
	6520, BLM16	K.L#AMQEFMIL#PVGAANFR.E	1914.02	0.0103378	2	CID	4.91321e-05	0.960822	4.65344	0.62091	0.62091	727.292	1	20/32	1
	6526, BLM16	K.LAMQEFMILPVGAANFR.E	1907.99	0.00326008	2	CID	3.75639e-08	0.933991	4.13166	0.475131	0.475131	622.602	1	19/32	1
	7765, BLM15	K.L#AM*QEFM*IL#PVGAANFR.E	1946.01	0.00378418	2	CID	3.56841e-09	0.969242	4.9325	0.476546	0.476546	1061.97	1	24/32	1
	7814, BLM15	K.LAM*QEFM*ILPVGAANFR.E	1939.98	0.00280996	2	CID	6.44316e-06	0.967087	4.52144	0.627554	0.627554	1062.39	1	21/32	1
	8279, BLM15	K.L#AMQEFM*IL#PVGAANFR.E	1930.02	0.00455855	2	CID	0.000767169	0.549885	2.65085	0.29675	0.29675	289.074	1	13/32	1
	8318, BLM15	R.HIADLAGNSEVILPVPAFNVINGGSHAGNK.L	3011.57	0.00542485	3	CID	4.59301e-06	0.955047	5.54606	0.413899	0.413899	1255.32	1	33/116	1
	8353, BLM15	K.LAMQEFM*ILPVGAANFR.E	1923.98	0.00272984	2	CID	1.94335e-05	0.928768	4.46565	0.199171	0.199171	785.688	1	21/32	1
	8544, BLM15	K.DYPVVSIEDPFDQDDWGAWQK.F	2510.11	0.00525971	2	CID	1.66533e-14	0.968046	4.65368	0.412559	0.412559	1553.78	1	25/40	1
	8608, BLM15	K.VVIGMDVAASEFFR.S	1540.78	0.00103507	2	CID	1.63284e-10	0.955388	3.4211	0.557361	0.557361	1234.36	1	19/26	1
7	IPI:IPI00005614.6 Gene_Symbol=SPTBN1 Isoform Long of Spectrin beta chain, brain 1						3.44169e-14	80.1964	870.286	31.2	5.3	274437	IPI00005614.6	87 (87 0 0 0 0)
	328, BLM2	R.M*AETVDTSEM*VNGATEQR.T	2000.85	0.00427423	2	CID	8.66443e-09	0.978382	5.57402	0.612784	0.612784	1561.24	1	22/34	1
	364, BLM2	K.M*L#TAQDM*SYDEAR.N	1565.66	0.000884167	2	CID	7.7326e-05	0.951548	3.51067	0.666297	0.666297	1003.39	1	16/24	3
	2147, BLM3	K.IVSSSDVGHDEYSTQSL#VK.K	2054.01	0.00216456	2	CID	5.55758e-08	0.848378	3.27809	0.283645	0.283645	788.105	1	18/36	3
	2374, BLM2	K.M*L#TAQDMSYDEAR.N	1549.67	0.00178061	2	CID	1.2471e-06	0.857166	2.93144	0.629662	0.629662	656.293	1	12/24	3
	2389, BLM2	K.TAL#PAQSAATL#PAR.T	1373.8	0.0015308	2	CID	4.86791e-05	0.893783	2.93431	0.612638	0.612638	580.98	1	16/26	1
	2418, BLM2	K.TALPAQSAATLPAR.T	1367.76	0.00116693	2	CID	2.25355e-06	0.953009	3.89026	0.528384	0.528384	1074.65	1	18/26	1
	2431, BLM2	R.TQTAIASEDM*PNTL#TEAEK.L	2068.98	0.00475147	2	CID	2.50374e-05	0.906902	3.95326	0.561618	0.561618	707.721	1	17/36	3
	2443, BLM2	K.NEIDNYEEDYQK.M	1559.65	0.00130373	2	CID	1.32521e-06	0.916368	3.5849	0.545722	0.545722	713.477	1	14/22	3
	2613, BLM2	R.M*AETVDTSEMVNGATEQR.T	1984.86	0.00272927	2	CID	2.31741e-05	0.952807	3.95864	0.426393	0.426393	1224.83	1	22/34	1
	3030, BLM2	K.VL#VL#SQDYGK.H	1127.66	-0.000793046	2	CID	2.01703e-05	0.957686	3.36807	0.65191	0.65191	1114.73	1	15/18	3
	3062, BLM2	K.VLVLSQDYGK.H	1121.62	-0.000546561	2	CID	5.18184e-06	0.929532	3.07389	0.665609	0.665609	885.629	1	14/18	3
	3096, BLM4	K.ML#TAQDMSYDEAR.N	1533.68	0.00267706	2	CID	3.79914e-07	0.896685	3.08342	0.504331	0.504331	758.082	1	14/24	3
	3129, BLM2	R.MAETVDTSEMVNGATEQR.T	1968.86	0.00411399	2	CID	3.56568e-07	0.958444	3.84904	0.571775	0.571775	1468.06	1	22/34	1
	3167, BLM3	R.L#NDGNEYL#FQAK.D	1417.72	0.00183654	2	CID	6.06743e-07	0.806149	2.8173	0.464249	0.464249	451.616	1	12/22	1
	3169, BLM2	K.HRPDLIDFDK.L	1255.64	-0.000349439	3	CID	6.88786e-05	0.935623	3.6673	0.330876	0.330876	1565.72	1	23/36	7
	3286, BLM2	R.TQILAASYELHK.F	1373.74	0.000259934	2	CID	1.44562e-05	0.834322	2.97939	0.432983	0.432983	914.327	1	14/22	3
	3296, BLM2	K.KHEAIETDIAAYEER.V	1774.86	0.00222199	2	CID	3.2921e-08	0.973736	4.36071	0.664748	0.664748	1536.91	1	21/28	3
	3497, BLM2	R.DVSSVELLM*NNHQGIK.A	1799.9	0.0024946	2	CID	3.41922e-05	0.837862	3.40275	0.450119	0.450119	540.352	2	14/30	3
	3549, BLM3	R.SQNIVTDSSSLSAEAIR.Q	1777.89	0.00315258	2	CID	3.44169e-14	0.984183	5.03351	0.565926	0.565926	2875.72	1	26/32	3
	3810, BLM2	R.TQTAIASEDMPNTL#TEAEK.L	2052.98	0.00454928	2	CID	3.6822e-07	0.954101	4.30223	0.601945	0.601945	1160.58	1	19/36	3
	3844, BLM2	K.L#L#EVL#SGER.L	1024.63	-0.000433324	2	CID	0.000825278	0.917141	2.64979	0.477937	0.477937	1125.95	1	14/16	3
	3852, BLM2	K.L#L#DPEDISVDHPDEK.S	1727.86	0.00447969	2	CID	1.04811e-05	0.918647	3.57256	0.554664	0.554664	885.359	1	17/28	3
	3861, BLM4	K.EIEEL#QSQAQAL#SQEGK.S	1893.97	0.00299191	2	CID	1.67037e-07	0.966081	4.47215	0.618865	0.618865	1241.15	1	19/32	3
	3891, BLM2	K.LLEVLSGER.L	1015.58	-0.00299328	2	CID	6.8811e-05	0.931684	2.77092	0.464603	0.464603	1099.11	1	14/16	3
	3918, BLM2	R.EVVAGSHEL#GQDYEHVTM*L#QER.F	2549.22	0.00328009	3	CID	3.63857e-05	0.927455	4.16248	0.370152	0.370152	1549.83	1	30/84	3
	3934, BLM2	K.EIEELQSQAQALSQEGK.S	1887.93	0.00336046	2	CID	4.62719e-11	0.981666	4.98023	0.671227	0.671227	2142.85	1	24/32	3
	3958, BLM2	R.EVVAGSHELGQDYEHVTM*LQER.F	2543.18	0.00316037	3	CID	4.264e-08	0.924302	4.44305	0.340146	0.340146	1274.88	1	30/84	3
	3994, BLM2	K.M*WEVL#ESTTQTK.A	1471.72	0.00105354	2	CID	2.43592e-05	0.956042	3.53304	0.590107	0.590107	1232.59	1	16/22	3
	4089, BLM2	K.M*WEVLESTTQTK.A	1468.7	0.00178714	2	CID	3.71034e-08	0.970653	3.74291	0.579743	0.579743	1727.78	1	19/22	3
	4133, BLM22	R.AQTLPTSVVTITSESSPGK.R	1903	0.00282323	2	CID	7.12688e-05	0.892527	3.25167	0.446757	0.446757	691.368	1	20/36	1
	4151, BLM2	R.FQIQDISVETEDNKEK.K	1922.93	0.0041026	2	CID	9.50817e-07	0.924386	3.13802	0.419043	0.419043	1227.27	1	18/30	6
	4162, BLM2	R.L#IL#EVHQFSR.D	1247.74	-8.62291e-05	2	CID	0.00029075	0.892181	2.61769	0.383965	0.383965	1013.49	1	14/18	3
	4190, BLM2	K.DVAEEIANYR.P	1179.56	0.000458028	2	CID	5.65614e-06	0.936244	2.99601	0.607385	0.607385	1083.47	1	14/18	3
	4193, BLM2	R.ITDL#YTDL#R.D	1115.62	-0.000296218	2	CID	0.000145438	0.958739	3.29678	0.5919	0.5919	1114.47	1	15/16	3
	4212, BLM2	R.SQNIVTDSSSL#SAEAIR.Q	1780.91	0.00327347	2	CID	6.75437e-11	0.986492	5.7211	0.633258	0.633258	2998.1	1	27/32	3
	4349, BLM2	R.EVVAGSHEL#GQDYEHVTML#QER.F	2533.23	0.00503103	3	CID	1.29074e-07	0.90784	4.55105	0.523708	0.523708	670.587	1	24/84	3
	4459, BLM2	R.AQTL#PTSVVTITSESSPGK.R	1906.02	0.00379863	2	CID	4.00791e-11	0.950218	4.28824	0.634315	0.634315	759.607	1	21/36	1
	4493, BLM2	R.L#QAL#DTGWNEL#HK.M	1533.84	0.000776287	2	CID	2.2471e-05	0.967081	4.28998	0.521997	0.521997	1444.8	1	18/24	3
	4507, BLM2	K.WL#HGL#ESQIQSDDYGK.D	1881.92	0.00313637	2	CID	0.000298997	0.90909	3.58004	0.55164	0.55164	708.534	1	16/30	3
	4514, BLM2	R.LQALDTGWNELHK.M	1524.78	0.000779803	2	CID	0.000825713	0.927918	3.5116	0.590835	0.590835	1186.96	1	16/24	3
	4541, BLM2	K.WLHGLESQIQSDDYGK.D	1875.89	0.00191801	2	CID	9.06087e-08	0.952136	3.96768	0.666345	0.666345	839.455	1	18/30	3
	4636, BLM2	R.FQIQDISVETEDNK.E	1665.8	0.00213232	2	CID	1.80353e-08	0.892694	3.40439	0.399329	0.399329	733.106	1	16/26	6
	4644, BLM2	R.M*HTTFEHDIQAL#GTQVR.Q	2002.98	0.00151674	3	CID	4.8144e-05	0.958159	4.45749	0.50512	0.50512	1500.47	1	29/64	3
	4684, BLM2	R.M*HTTFEHDIQALGTQVR.Q	1999.97	0.00200619	3	CID	1.80655e-05	0.91615	3.89854	0.579945	0.579945	832.02	1	23/64	3
	4685, BLM2	R.WDVDDWDNENSSAR.L	1708.68	0.0031885	2	CID	5.96922e-07	0.97432	4.66329	0.688682	0.688682	1530.62	1	18/26	3
	4784, BLM2	R.M*PL#ATSTDHGHNL#QTVQL#L#IK.K	2345.3	0.00151301	3	CID	5.79781e-10	0.930632	4.56259	0.581025	0.581025	976.017	1	28/80	3
	4965, BLM2	R.LAEISDVWEEM*K.T	1465.69	0.00243227	2	CID	6.10617e-05	0.884463	2.87544	0.497378	0.497378	757.096	1	15/22	3
	4981, BLM2	R.DVSSVEL#L#MNNHQGIK.A	1789.94	0.0033887	2	CID	2.56934e-06	0.952707	4.37283	0.559631	0.559631	1027.62	1	17/30	3
	4998, BLM2	R.DVSSVELLMNNHQGIK.A	1783.9	0.00290277	2	CID	0.000360336	0.910864	3.62801	0.531152	0.531152	726.876	1	15/30	3
	5016, BLM2	K.MWEVL#ESTTQTK.A	1455.72	0.000729285	2	CID	8.28583e-08	0.976627	4.05583	0.622653	0.622653	2252.6	1	19/22	3
	5063, BLM2	K.MWEVLESTTQTK.A	1452.7	-1.96538e-06	2	CID	1.44407e-07	0.968732	3.53685	0.626537	0.626537	1644.72	1	17/22	3
	5105, BLM2	R.TQETPSAQMEGFL#NR.K	1711.81	0.00211017	2	CID	3.8003e-08	0.928427	3.78292	0.621189	0.621189	574.828	1	17/28	1
	5226, BLM2	K.FM*ELLEPLNER.K	1406.7	0.00108242	2	CID	2.45793e-07	0.889081	2.95315	0.543127	0.543127	771.947	1	14/20	3
	5341, BLM2	R.MPL#ATSTDHGHNL#QTVQL#L#IK.K	2329.31	0.000700473	3	CID	1.50142e-07	0.933012	4.26264	0.487414	0.487414	1188.13	1	28/80	3
	5390, BLM2	R.QNL#L#SQSHAYQQFL#R.D	1842	0.00331921	2	CID	4.28441e-07	0.829872	3.22213	0.457681	0.457681	673.228	1	13/28	3
	5410, BLM2	R.QNLLSQSHAYQQFLR.D	1832.94	0.00332273	2	CID	1.82807e-08	0.839179	3.40043	0.48059	0.48059	569.254	1	12/28	3
	5648, BLM2	K.HL#L#GVEDL#L#QK.H	1276.8	0.000642375	2	CID	9.50738e-05	0.935808	3.03839	0.707395	0.707395	747.578	1	15/20	3
	5654, BLM2	K.VIESTQDL#GNDL#AGVM*AL#QR.K	2155.14	0.0114704	2	CID	5.14015e-07	0.941964	4.17613	0.589785	0.589785	1024.49	1	19/38	3
	5686, BLM2	K.VIESTQDLGNDLAGVM*ALQR.K	2146.08	0.00126761	3	CID	0.000375372	0.940399	4.72528	0.495122	0.495122	988.197	1	27/76	3
	5790, BLM3	R.EQWANLEQLSAIR.K	1557.8	0.00153288	2	CID	2.17083e-08	0.934743	3.62992	0.511408	0.511408	890.858	1	15/24	3
	5859, BLM2	K.TAGYPNVNIHNFTTSWR.D	1977.96	0.00342388	2	CID	2.8315e-07	0.840187	3.22633	0.559584	0.559584	467.493	1	14/32	3
	6001, BLM3	R.LTTLELLEVR.R	1186.7	-0.000748217	2	CID	6.57884e-06	0.960414	3.39814	0.546675	0.546675	1334.02	1	15/18	3
	6418, BLM2	R.EQWANL#EQL#SAIR.K	1563.84	0.0025071	2	CID	4.80481e-07	0.916203	3.34933	0.548649	0.548649	562.134	1	16/24	3
	6533, BLM2	R.DLM*LWM*EDVIR.Q	1452.69	-0.000310622	2	CID	3.15744e-05	0.931639	3.1332	0.50478	0.50478	1011.57	1	14/20	3
	6534, BLM2	K.QAEAFL#NNQEYVL#AHTEM*PTTL#EGAEAAIK.K	3314.66	0.00611176	3	CID	6.16026e-06	0.926619	4.79049	0.459093	0.459093	953.085	1	34/116	3
	6541, BLM2	R.DL#M*L#WM*EDVIR.Q	1458.72	0.00127395	2	CID	4.05159e-05	0.949754	3.4355	0.565059	0.565059	970.833	1	15/20	3
	6589, BLM2	R.L#TTL#EL#L#EVR.R	1198.78	0.000101588	2	CID	0.000267209	0.935559	3.1033	0.738728	0.738728	763.339	1	14/18	3
	6656, BLM2	R.DVEDEIL#WVGER.M	1462.73	0.0014603	2	CID	1.02832e-06	0.904289	3.02933	0.426512	0.426512	1111.13	1	16/22	3
	6730, BLM2	K.FMEL#L#EPL#NER.K	1399.76	0.00124293	2	CID	8.22447e-06	0.936129	3.23075	0.628656	0.628656	724.428	1	14/20	3
	6746, BLM2	K.FMELLEPLNER.K	1390.7	0.00124645	2	CID	5.01611e-05	0.904088	2.68028	0.508809	0.508809	785.596	1	14/20	3
	6787, BLM2	R.EVDDL#EQWIAER.E	1505.73	0.000651526	2	CID	6.26413e-05	0.960508	3.55165	0.487522	0.487522	1718.24	1	17/22	3
	6873, BLM2	R.EVDDLEQWIAER.E	1502.71	0.0018734	2	CID	0.000139693	0.852364	2.9941	0.392147	0.392147	525.413	1	15/22	3
	7181, BLM2	K.VIESTQDLGNDLAGVMALQR.K	2130.09	0.00345924	2	CID	1.00997e-09	0.958732	3.74117	0.629265	0.629265	1369.62	1	22/38	3
	7279, BLM2	R.LVSQDNFGFDLPAVEAATK.K	2022.02	0.00380659	2	CID	1.60633e-07	0.890726	3.79544	0.491915	0.491915	640.147	1	17/36	3
	7283, BLM2	R.DLDDFQSWLSR.T	1381.64	8.30068e-05	2	CID	8.43727e-07	0.953107	3.34323	0.53167	0.53167	1197.35	1	16/20	3
	7297, BLM4	R.L#VSQDNFGFDL#PAVEAATK.K	2028.06	0.00343803	2	CID	1.15488e-05	0.672765	2.72112	0.410054	0.410054	371.719	1	14/36	3
	7319, BLM3	K.GNL#EVL#L#FTIQSK.M	1470.89	0.00152933	2	CID	0.000681396	0.87274	2.93612	0.415614	0.415614	816.536	1	14/24	6
	7321, BLM2	R.DL#DDFQSWL#SR.T	1387.68	0.000813085	2	CID	3.63107e-05	0.961406	3.68349	0.613397	0.613397	1166.05	1	16/20	3
	7381, BLM2	K.FANSL#VGVQQQL#QAFNTYR.T	2190.16	0.00297665	2	CID	2.04242e-06	0.977198	4.84739	0.657929	0.657929	1741.55	1	24/36	3
	7397, BLM2	K.FANSLVGVQQQLQAFNTYR.T	2184.12	0.00371142	2	CID	2.01843e-06	0.965834	4.59851	0.575118	0.575118	1257.72	1	22/36	3
	7531, BLM2	K.QL#WGL#L#IEETEKR.H	1623.94	0.00129172	2	CID	8.78098e-05	0.767168	2.71899	0.490338	0.490338	584.527	1	13/24	3
	7680, BLM2	R.DASVAEAWL#L#GQEPYL#SSR.E	2101.09	0.00454643	2	CID	3.92681e-05	0.946355	3.84529	0.663194	0.663194	897.803	1	21/36	3
	7700, BLM2	R.DASVAEAWLLGQEPYLSSR.E	2092.03	0.00528236	2	CID	8.30681e-05	0.879029	3.28841	0.586174	0.586174	503.879	1	17/36	3
	7790, BLM2	K.HQILEQAVEDYAETVHQLSK.T	2338.17	0.00191942	3	CID	3.0298e-12	0.974999	5.63778	0.60304	0.60304	1902.65	1	30/76	3
	7837, BLM2	K.FFWEM*AEEEGWIR.E	1745.76	0.00175474	2	CID	5.60914e-06	0.970727	3.88388	0.60912	0.60912	1791.42	1	18/24	3
	7852, BLM2	K.QLWGLLIEETEK.R	1458.78	0.000965822	2	CID	0.000336412	0.89707	2.94665	0.540824	0.540824	791.353	1	15/22	3
	8346, BLM2	K.SIITYVVTYYHYFSK.M	1883.96	0.00280549	2	CID	2.50995e-08	0.927758	3.70709	0.507952	0.507952	821.624	1	16/28	3
8	IPI:IPI00465439.5 Gene_Symbol=ALDOA Fructose-bisphosphate aldolase A						3.44169e-14	11.298	120.257	29.4	8	39395.3	IPI00465439.5	12 (12 0 0 0 0)
	333, BLM18	R.L#QSIGTENTEENR.R	1493.73	0.00491841	2	CID	1.52221e-05	0.812202	2.86228	0.491535	0.491535	508.021	1	13/24	1
	2040, BLM18	K.GILAADESTGSIAK.R	1332.7	0.000561267	2	CID	7.91992e-07	0.94548	3.26347	0.65289	0.65289	1054.73	1	18/26	2
	2073, BLM18	K.GIL#AADESTGSIAK.R	1335.72	0.000193885	2	CID	0.00023366	0.927032	3.11646	0.634419	0.634419	995.725	1	17/26	2
	3501, BLM18	K.FSHEEIAM*ATVTAL#R.R	1694.86	0.00459395	2	CID	8.93681e-07	0.949592	3.8102	0.644941	0.644941	938.106	1	18/28	1
	3781, BLM18	K.IGEHTPSAL#AIM*ENANVL#AR.Y	2129.13	0.00931484	3	CID	1.77809e-06	0.9386	4.61494	0.352053	0.352053	1500.8	1	28/76	1
	4002, BLM18	K.GVVPL#AGTNGETTTQGL#DGL#SER.C	2281.2	0.00449578	2	CID	3.44169e-14	0.962345	4.91372	0.680404	0.680404	847.231	1	23/44	1
	4028, BLM18	K.GVVPLAGTNGETTTQGLDGLSER.C	2272.14	0.00547586	2	CID	1.27816e-10	0.957951	4.75346	0.661764	0.661764	676.427	1	23/44	1
	4306, BLM18	K.YTPSGQAGAAASESL#FVSNHAY.-	2231.04	0.00511197	2	CID	2.20178e-05	0.942511	4.56046	0.648781	0.648781	652.287	1	20/42	1
	4496, BLM18	K.FSHEEIAMATVTAL#R.R	1678.87	0.00256071	2	CID	1.76659e-09	0.970106	4.64806	0.643902	0.643902	1193.78	1	19/28	1
	4538, BLM18	K.FSHEEIAMATVTALR.R	1675.85	0.00256188	2	CID	1.91845e-10	0.973216	4.35554	0.615189	0.615189	1570.5	1	21/28	1
	5988, BLM18	K.IGEHTPSAL#AIMENANVL#AR.Y	2113.13	0.00369397	2	CID	5.26419e-08	0.969183	5.13996	0.649223	0.649223	927.878	1	23/38	1
	6023, BLM18	K.IGEHTPSALAIMENANVLAR.Y	2107.1	0.00369631	2	CID	4.91862e-09	0.949766	4.64629	0.612653	0.612653	704.415	1	19/38	1
9	IPI:IPI00216319.3 Gene_Symbol=YWHAH 14-3-3 protein eta						9.32587e-14	6.6837	70.2564	26	4.6	28201	IPI00216319.3	7 (7 0 0 0 0)
	2247, BLM21	K.NSVVEASEAAYK.E	1267.62	0.000274641	2	CID	1.04543e-06	0.952138	3.39027	0.435689	0.435689	1264.58	1	18/22	1
	2408, BLM22	K.AVTELNEPLSNEDR.N	1586.77	0.00209222	2	CID	5.67557e-11	0.973573	4.35449	0.656502	0.656502	1316	1	21/26
	2910, BLM21	K.AVTEL#NEPL#SNEDR.N	1592.8	0.00794925	2	CID	2.98613e-08	0.96427	4.74408	0.511384	0.511384	921.312	1	19/26
	4913, BLM21	R.DNL#TL#WTSDQQDEEAGEGN.-	2127.92	0.00609942	2	CID	6.15292e-06	0.958226	4.03604	0.586234	0.586234	1163.5	1	21/36
	5136, BLM21	R.DNLTLWTSDQQDEEAGEGN.-	2121.88	0.00366036	2	CID	9.32587e-14	0.908116	3.41463	0.433492	0.433492	856.587	1	19/36
	7370, BLM21	K.QAFDDAIAELDTLNEDSYK.D	2157.98	0.00607905	2	CID	9.33353e-10	0.962247	4.55284	0.515643	0.515643	1109.77	1	22/36
	7545, BLM21	K.QAFDDAIAEL#DTL#NEDSYK.D	2164.02	0.00461187	2	CID	8.72539e-09	0.96513	4.67975	0.572082	0.572082	1050.57	1	22/36
10	IPI:IPI00021439.1 Gene_Symbol=ACTB Actin, cytoplasmic 1						1.08802e-13	15.1983	160.303	23.7	5.2	41709.7	IPI00021439.1	16 (16 0 0 0 0)
	2636, BLM25	R.VAPEEHPVLLTEAPLNPK.A	1954.06	0.0030267	2	CID	7.67819e-11	0.936063	4.29477	0.390495	0.390495	771.511	1	20/34	8
	3330, BLM16	R.VAPEEHPVL#L#TEAPL#NPK.A	1963.12	0.0141316	2	CID	1.75257e-08	0.910992	4.03629	0.338458	0.338458	672.107	1	19/34	8
	3595, BLM16	R.KDL#YANTVL#SGGTTM*YPGIADR.M	2365.2	0.00224274	3	CID	1.10063e-07	0.971689	6.05565	0.505057	0.505057	1386.08	1	34/84	3
	3622, BLM16	R.KDLYANTVLSGGTTM*YPGIADR.M	2359.16	0.0115969	2	CID	3.2197e-09	0.974197	5.5876	0.496757	0.496757	1490.65	1	23/42	3
	3731, BLM16	K.YPIEHGIVTNWDDMEK.I	1946.9	0.0079563	2	CID	4.50228e-10	0.981038	5.56017	0.495037	0.495037	2074.27	1	22/30	8
	3911, BLM28	K.DLYANTVLSGGTTM*YPGIADR.M	2231.06	0.00572983	2	CID	3.77198e-11	0.977936	5.30308	0.505318	0.505318	1916.01	1	25/40	3
	4104, BLM16	R.KDL#YANTVL#SGGTTMYPGIADR.M	2349.2	0.0199373	2	CID	7.35478e-11	0.977704	5.25176	0.570909	0.570909	1722.83	1	26/42	3
	4122, BLM16	R.KDLYANTVLSGGTTMYPGIADR.M	2343.16	0.00773261	2	CID	1.30203e-06	0.968021	4.97176	0.527911	0.527911	1296.9	1	23/42	3
	4269, BLM16	K.DL#YANTVL#SGGTTM*YPGIADR.M	2237.1	0.0081689	2	CID	1.39172e-09	0.972691	4.8666	0.620986	0.620986	1450.89	1	23/40	3
	4673, BLM16	K.DL#YANTVL#SGGTTMYPGIADRMQK.E	2608.3	0.00191641	3	CID	1.52212e-12	0.950604	5.09842	0.506792	0.506792	1013.48	1	31/92	3
	4773, BLM16	R.TTGIVM*DSGDGVTHTVPIYEGYAL#PHAIL#R.L	3205.65	0.0102521	3	CID	3.89243e-07	0.932744	5.06715	0.541295	0.541295	653.199	1	29/116	4
	4871, BLM16	R.TTGIVM*DSGDGVTHTVPIYEGYALPHAILR.L	3199.61	0.00793511	3	CID	2.75335e-13	0.945015	5.32323	0.433687	0.433687	994.19	1	33/116	4
	5118, BLM16	R.TTGIVMDSGDGVTHTVPIYEGYAL#PHAIL#R.L	3189.65	0.00687609	3	CID	1.02286e-10	0.952239	5.47736	0.509782	0.509782	961.777	1	32/116	4
	5157, BLM20	K.DLYANTVLSGGTTMYPGIADR.M	2215.07	0.00528351	2	CID	8.38529e-10	0.971717	5.08704	0.58553	0.58553	1247.46	1	24/40	3
	5320, BLM16	R.TTGIVMDSGDGVTHTVPIYEGYALPHAILR.L	3183.61	0.00529152	3	CID	2.8557e-08	0.843484	4.00569	0.353906	0.353906	658.537	1	27/116	4
	6492, BLM16	K.DL#YANTVL#SGGTTMYPGIADR.M	2221.11	0.00259561	2	CID	1.08802e-13	0.932168	4.14224	0.509979	0.509979	776.992	1	19/40	3
11	IPI:IPI00411680.8 Gene_Symbol=PCMT1 Isoform 1 of Protein-L-isoaspartate(D-aspartate) O-methyltransferase						1.37668e-13	5.08589	60.2006	19.8	6.8	24634.6	IPI00411680.8	6 (6 0 0 0 0)
	2384, BLM22	K.ELVDDSINNVR.K	1273.64	0.000571288	2	CID	0.000644363	0.904284	2.60465	0.428868	0.428868	901.15	1	15/20	1
	4975, BLM22	R.L#IL#PVGPAGGNQM*L#EQYDK.L	2068.11	0.00163428	2	CID	2.98422e-05	0.55	2.79423	0.317564	0.317564	159.899	1	14/36	1
	4986, BLM22	R.LILPVGPAGGNQM*LEQYDK.L	2059.05	0.00578818	2	CID	1.36327e-10	0.947284	4.01198	0.580695	0.580695	620.31	1	23/36	1
	6134, BLM22	R.L#IL#PVGPAGGNQML#EQYDK.L	2052.11	0.00265279	2	CID	1.14109e-08	0.919703	3.9486	0.466119	0.466119	459.441	1	21/36	1
	6150, BLM22	R.LILPVGPAGGNQMLEQYDK.L	2043.06	0.00375494	2	CID	1.37668e-13	0.930315	3.73269	0.494281	0.494281	651.55	1	22/36	1
	6430, BLM22	K.MKPL#MGVIYVPL#TDK.E	1710.98	0.00302651	2	CID	0.000307124	0.834305	2.94662	0.428175	0.428175	661.908	1	14/28	1
12	IPI:IPI00304596.3 Gene_Symbol=NONO Non-POU domain-containing octamer-binding protein						1.52101e-13	9.75532	110.265	18.3	9.4	54197.3	IPI00304596.3	11 (11 0 0 0 0)
	2994, BLM12	R.MGQMAMGGAMGINNR.G	1538.67	0.00318558	2	CID	5.41633e-08	0.952302	3.60694	0.659451	0.659451	1112.06	1	17/28
	3099, BLM12	R.PVTVEPM*DQL#DDEEGL#PEK.L	2163.03	0.00405797	2	CID	0.000624286	0.928859	4.00485	0.398114	0.398114	739.374	1	21/36	1
	3101, BLM13	R.PVTVEPM*DQLDDEEGLPEK.L	2156.99	0.00381618	2	CID	6.97898e-08	0.86639	3.00243	0.535099	0.535099	590.401	1	17/36	1
	3635, BLM12	R.FAQPGSFEYEYAM*R.W	1711.74	0.00478998	2	CID	7.2359e-06	0.874903	3.27892	0.482012	0.482012	413.76	1	15/26	3
	4247, BLM13	R.PVTVEPMDQL#DDEEGL#PEK.L	2147.03	0.0099593	2	CID	1.70715e-10	0.958163	4.79804	0.530945	0.530945	713.95	1	22/36	1
	4266, BLM13	R.PVTVEPMDQLDDEEGLPEK.L	2141	0.00336985	2	CID	1.52101e-13	0.971505	5.29424	0.504295	0.504295	1050.73	1	25/36	1
	4465, BLM12	R.FGQAATM*EGIGAIGGTPPAFNR.A	2179.06	0.0044369	2	CID	6.84685e-05	0.961976	4.54059	0.587465	0.587465	1104.61	1	23/42
	4528, BLM12	R.FAQPGSFEYEYAMR.W	1695.75	0.0012919	2	CID	1.21806e-09	0.857778	2.7025	0.519454	0.519454	416.274	1	16/26	3
	5380, BLM12	R.FGQAATMEGIGAIGGTPPAFNR.A	2163.07	0.0022071	3	CID	2.04916e-07	0.814532	3.60077	0.4356	0.4356	535.139	5	24/84
	5526, BLM13	R.L#FVGNL#PPDITEEEMR.K	1865.96	0.00749191	2	CID	0.000503319	0.696297	2.74257	0.418423	0.418423	215.734	1	14/30	3
	5628, BLM12	R.LFVGNLPPDITEEEMR.K	1859.92	0.0048087	2	CID	4.40981e-08	0.87261	3.37593	0.396215	0.396215	401.185	1	18/30	3
13	IPI:IPI00026612.1 Gene_Symbol=PPM1B Isoform Beta-1 of Protein phosphatase 1B						2.10942e-13	12.6317	140.253	21.9	4.8	52609.4	IPI00026612.1	14 (14 0 0 0 0)
	444, BLM14	R.ESDGASDEAEESGSQGK.L	1682.66	0.00137159	2	CID	5.15532e-05	0.82789	3.05932	0.434682	0.434682	645.397	1	15/32	1
	1912, BLM17	R.SGSTAVGVM*ISPK.H	1249.65	0.000745677	2	CID	8.66656e-05	0.904191	2.90471	0.47761	0.47761	859.927	1	16/24	4
	2475, BLM17	R.SGSTAVGVMISPK.H	1233.65	0.00139798	2	CID	3.98097e-06	0.95993	3.4955	0.538459	0.538459	1483.6	1	18/24	4
	3663, BLM18	K.SGEEGMPDLAHVMR.I	1528.69	0.00134904	2	CID	5.04074e-09	0.963425	4.01985	0.612113	0.612113	898.76	1	21/26	4
	3940, BLM12	R.QLLEEM*LTSYR.L	1398.69	0.00091878	2	CID	3.68397e-06	0.766536	2.66666	0.206262	0.206262	594.528	1	13/20	1
	4594, BLM17	K.SGSALELSVENVK.N	1332.7	0.00141576	2	CID	1.85963e-05	0.940758	3.46597	0.520583	0.520583	1027.03	1	17/24	4
	4636, BLM17	K.SGEEGM*PDL#AHVMR.I	1547.7	-3.68604e-05	2	CID	0.000556642	0.85127	2.6515	0.459094	0.459094	580.579	1	16/26	4
	4753, BLM14	K.SGSAL#EL#SVENVK.N	1338.74	0.00116928	2	CID	6.45137e-05	0.925688	2.95033	0.451776	0.451776	1082.81	1	17/24	4
	5817, BLM17	R.ILSAENIPNLPPGGGLAGK.R	1818.01	0.00296594	2	CID	2.10942e-13	0.963561	4.7375	0.610907	0.610907	822.341	1	23/36	4
	5860, BLM17	R.IL#SAENIPNL#PPGGGL#AGK.R	1827.07	0.00296243	2	CID	1.46105e-11	0.95351	4.26027	0.614534	0.614534	733.474	1	22/36	4
	5986, BLM17	K.SGEEGMPDL#AHVMR.I	1531.71	0.00146994	2	CID	2.55425e-06	0.917594	3.96508	0.36883	0.36883	603.275	1	17/26	4
	6400, BLM13	K.GPTEQL#VSPEPEVYEIL#R.A	2062.1	0.00147678	3	CID	6.4763e-08	0.921458	4.2382	0.492832	0.492832	787.669	1	26/68	4
	6568, BLM22	R.QL#L#EEML#TSYR.L	1391.75	-0.000263486	2	CID	0.000172084	0.811439	2.75762	0.387775	0.387775	689.596	1	11/20	1
	6898, BLM17	K.GPTEQLVSPEPEVYEILR.A	2056.06	0.00190637	3	CID	9.83102e-09	0.924444	3.90883	0.472743	0.472743	961.916	1	29/68	4
14	IPI:IPI00302925.4 Gene_Symbol=CCT8 59 kDa protein						2.20934e-13	16.9233	180.254	22.3	5.4	59440.6	IPI00302925.4	18 (18 0 0 0 0)
	2734, BLM12	K.LATNAAVTVLR.V	1128.67	0.00974158	2	CID	3.21313e-08	0.959258	3.16084	0.572925	0.572925	1333.31	1	17/20	2
	3299, BLM12	K.TAEEL#MNFSK.G	1172.57	0.00574207	2	CID	0.000922745	0.950691	2.83558	0.3892	0.3892	1517.28	1	16/18	2
	3756, BLM13	R.GSTDNL#MDDIER.A	1368.61	0.0072565	2	CID	3.38528e-05	0.886649	2.9859	0.495689	0.495689	611.655	1	14/22	1
	3764, BLM12	K.EDGAISTIVLR.G	1173.65	0.000496371	2	CID	0.000793897	0.909892	2.99891	0.384224	0.384224	719.283	1	16/20	1
	3782, BLM13	R.GSTDNLMDDIER.A	1365.6	0.00213072	2	CID	6.7425e-06	0.889973	3.05201	0.491739	0.491739	617.989	1	14/22	1
	4187, BLM12	K.FAEAFEAIPR.A	1150.59	0.00234303	2	CID	3.13683e-06	0.952859	3.1814	0.53725	0.53725	1172.37	1	15/18	1
	4599, BLM12	K.IL#GSGISSSSVL#HGM*VFK.K	1841.01	0.00443801	2	CID	5.89063e-08	0.96599	4.68061	0.534386	0.534386	1166.43	1	22/34	1
	4601, BLM12	K.ILGSGISSSSVLHGM*VFK.K	1834.97	0.00553899	2	CID	0.000908563	0.84786	3.23109	0.443943	0.443943	597.658	1	16/34	1
	4853, BLM13	R.DIDEVSSLLR.T	1146.6	-0.000925143	2	CID	4.00686e-06	0.930167	2.65065	0.409274	0.409274	1162.92	1	15/18	2
	4920, BLM12	K.NVGL#DIEAEVPAVK.D	1456.81	0.00320763	2	CID	0.000380846	0.937244	3.26738	0.58941	0.58941	1050.69	1	16/26	2
	5028, BLM13	K.L#FVTNDAATIL#R.E	1339.79	0.000909515	2	CID	2.52305e-06	0.920237	2.87156	0.555667	0.555667	868.623	1	15/22	2
	5103, BLM12	K.LFVTNDAATILR.E	1333.75	0.000911858	2	CID	2.223e-07	0.954792	3.59821	0.506233	0.506233	1166.88	1	17/22	2
	5704, BLM13	K.IL#GSGISSSSVL#HGMVFK.K	1825.02	0.0118042	2	CID	2.08178e-11	0.958239	4.16534	0.55116	0.55116	1130.07	1	21/34	1
	5809, BLM12	K.ILGSGISSSSVLHGMVFK.K	1818.98	0.0086327	2	CID	2.20934e-13	0.972465	5.08279	0.650334	0.650334	1193.22	1	21/34	1
	6214, BLM12	K.DM*L#EAGIL#DTYL#GK.Y	1563.83	0.00161675	2	CID	1.0695e-06	0.973703	4.2753	0.613126	0.613126	1702.13	1	19/26	2
	6239, BLM12	K.DM*LEAGILDTYLGK.Y	1554.77	0.00162026	2	CID	2.94307e-09	0.975504	4.28658	0.500449	0.500449	1997.68	1	21/26	2
	6979, BLM13	K.DML#EAGIL#DTYL#GK.Y	1547.83	0.00251319	2	CID	2.10414e-07	0.980064	4.40221	0.561297	0.561297	2431.54	1	21/26	2
	7001, BLM13	K.DMLEAGILDTYLGK.Y	1538.78	-0.00065712	2	CID	2.05677e-08	0.957687	3.83319	0.366582	0.366582	1553.09	1	19/26	2
15	IPI:IPI00169383.3 Gene_Symbol=PGK1 Phosphoglycerate kinase 1						2.4758e-13	16.9481	180.242	37.2	8.1	44586.2	IPI00169383.3	18 (18 0 0 0 0)
	1913, BLM16	R.AHSSMVGVNLPQK.A	1367.71	0.000745512	2	CID	6.28583e-06	0.953435	3.34918	0.495325	0.495325	1353.85	1	18/24
	2742, BLM28	K.VSHVSTGGGASL#EL#L#EGK.V	1749.97	0.00438213	2	CID	1.99677e-05	0.974238	4.49795	0.655803	0.655803	1585.51	1	23/34	1
	3114, BLM16	K.L#GDVYVNDAFGTAHR.A	1637.81	0.00209076	2	CID	7.29294e-11	0.965527	4.44508	0.494397	0.494397	1267.31	1	20/28	1
	3150, BLM16	K.LGDVYVNDAFGTAHR.A	1634.79	-0.00256018	3	CID	2.07793e-06	0.926396	3.6751	0.483172	0.483172	1117.17	1	26/56	1
	3158, BLM16	K.VSHVSTGGGASLELLEGK.V	1740.91	0.00438565	2	CID	4.30354e-05	0.929764	3.59913	0.57204	0.57204	792.744	1	19/34	1
	3742, BLM16	K.YSLEPVAVELK.S	1247.69	0.000709836	2	CID	5.98257e-07	0.956509	3.15626	0.563846	0.563846	1049.27	1	18/20
	3747, BLM16	K.YSL#EPVAVEL#K.S	1253.73	0.000341281	2	CID	5.59496e-06	0.958851	3.54477	0.491297	0.491297	1085.89	1	18/20
	4012, BLM16	K.VL#NNM*EIGTSL#FDEEGAK.I	1988.98	0.00780911	2	CID	4.08655e-08	0.871396	4.07188	0.480271	0.480271	336.059	1	14/34
	4065, BLM16	K.VLNNM*EIGTSLFDEEGAK.I	1982.94	0.00280657	2	CID	2.57322e-06	0.865057	3.8959	0.325255	0.325255	465.714	1	17/34
	4735, BLM16	K.VL#NNMEIGTSL#FDEEGAK.I	1972.98	0.00516552	2	CID	2.09812e-06	0.943222	4.36039	0.531298	0.531298	667.083	1	19/34
	4749, BLM16	K.VLNNMEIGTSLFDEEGAK.I	1966.94	0.00516786	2	CID	4.07839e-08	0.955583	4.84335	0.498851	0.498851	769.155	1	20/34
	5056, BLM16	K.ITL#PVDFVTADKFDENAK.T	2026.06	0.00317973	2	CID	2.4758e-13	0.950072	4.59997	0.373439	0.373439	1009.37	1	20/34
	5090, BLM16	K.VL#PGVDAL#SNI.-	1103.66	0.00762981	2	CID	0.00066613	0.957942	3.17828	0.568524	0.568524	1421.47	1	16/20
	5387, BLM16	K.AL#ESPERPFL#AIL#GGAK.V	1778.05	0.00286127	2	CID	3.50468e-08	0.947397	4.15008	0.558278	0.558278	895.026	1	18/32
	5407, BLM16	K.ALESPERPFLAILGGAK.V	1769	0.0020103	2	CID	5.3914e-09	0.940887	4.46371	0.438178	0.438178	906.463	1	17/32
	5920, BLM16	K.VNEM*IIGGGMAFTFL#K.V	1746.9	0.00166684	2	CID	1.81316e-05	0.952882	4.58676	0.352628	0.352628	1023.38	1	20/30
	6403, BLM16	K.VNEMIIGGGMAFTFL#K.V	1730.9	0.00488262	2	CID	7.67063e-05	0.97129	4.74433	0.443536	0.443536	1551.27	1	22/30
	6746, BLM16	K.QIVWNGPVGVFEWEAFAR.G	2105.06	0.00588829	2	CID	2.2173e-10	0.927641	4.28496	0.556532	0.556532	629.099	1	15/34
16	IPI:IPI00216318.5 Gene_Symbol=YWHAB Isoform Long of 14-3-3 protein beta/alpha						2.5091e-13	7.64003	80.3127	32.5	4.6	28064.8	IPI00216318.5	8 (8 0 0 0 0)
	400, BLM22	R.YL#SEVASGDNK.Q	1185.58	-0.000185347	2	CID	1.93177e-05	0.909669	2.78869	0.554106	0.554106	599.399	1	15/20	1
	511, BLM21	R.YLSEVASGDNK.Q	1182.56	-0.000550386	2	CID	6.5483e-05	0.926458	3.01409	0.58972	0.58972	664.367	1	15/20	1
	1863, BLM21	R.YDDMAAAMK.A	1015.42	-0.000772888	2	CID	6.40888e-05	0.948092	2.8189	0.456943	0.456943	1175.94	1	15/16	4
	4846, BLM21	R.DNL#TL#WTSENQGDEGDAGEGEN.-	2356.99	0.00458833	2	CID	1.0103e-12	0.965082	4.85259	0.585174	0.585174	1114.63	1	22/42	1
	4912, BLM21	R.DNLTLWTSENQGDEGDAGEGEN.-	2350.95	0.00703208	2	CID	8.87868e-08	0.977338	5.51938	0.688905	0.688905	1330.22	1	24/42	1
	5198, BLM21	K.QTTVSNSQQAYQEAFEISK.K	2159.03	0.00471508	2	CID	2.5091e-13	0.948589	4.43827	0.568352	0.568352	830.223	1	18/36	1
	7566, BLM22	K.TAFDEAIAEL#DTL#NEESYK.D	2165.04	0.00496274	2	CID	2.29468e-10	0.9817	5.58012	0.661452	0.661452	1841.76	1	24/36	1
	7569, BLM22	K.TAFDEAIAELDTLNEESYK.D	2159	0.0044768	2	CID	3.06422e-13	0.983104	5.77703	0.705591	0.705591	1827.57	1	25/36	1
17	IPI:IPI00000816.1 Gene_Symbol=YWHAE 14-3-3 protein epsilon						2.66454e-13	15.9304	170.294	52.5	4.5	29155.4	IPI00000816.1	17 (17 0 0 0 0)
	1317, BLM20	R.YDEMVESMK.K	1131.47	-0.000265426	2	CID	4.95248e-05	0.938541	2.61935	0.525146	0.525146	1175.18	1	13/16	4
	1703, BLM21	K.EALQDVEDENQ.-	1289.55	0.00164837	2	CID	5.80685e-05	0.89386	2.69782	0.470419	0.470419	760.449	1	14/20
	1845, BLM22	K.EAAENSLVAYK.A	1194.6	0.0005397	2	CID	5.03786e-05	0.855085	2.81105	0.414792	0.414792	633.519	1	13/20	1
	2115, BLM20	R.YLAEFATGNDR.K	1256.59	0.000886467	2	CID	2.50764e-05	0.958822	3.68666	0.585587	0.585587	1044.09	1	16/20	4
	2659, BLM22	K.AASDIAM*TEL#PPTHPIR.L	1838.95	-0.00192309	3	CID	0.000460417	0.871368	3.95646	0.456522	0.456522	643.503	2	21/64	1
	3196, BLM21	K.VAGM*DVELTVEER.N	1463.7	0.000978359	2	CID	5.20394e-06	0.913347	3.05131	0.459217	0.459217	874.265	1	16/24	3
	3454, BLM27	R.DNLTLWTSDM*QGDGEEQNK.E	2196.93	0.00329755	2	CID	1.00748e-08	0.948367	4.63316	0.512979	0.512979	813.677	1	18/36	1
	3482, BLM20	K.VAGMDVEL#TVEER.N	1450.73	0.000408789	2	CID	1.53577e-07	0.960805	3.67544	0.5532	0.5532	1306.34	1	18/24	3
	3487, BLM26	R.DNL#TL#WTSDM*QGDGEEQNK.E	2202.97	-0.000366898	2	CID	3.42365e-08	0.942198	3.83328	0.432155	0.432155	1172.18	1	20/36	1
	4219, BLM20	R.DNLTLWTSDMQGDGEEQNK.E	2180.94	0.00407193	2	CID	1.77758e-11	0.982315	5.86553	0.613002	0.613002	1902.58	1	24/36	1
	5376, BLM21	R.DNL#TL#WTSDMQGDGEEQNK.E	2186.98	0.00309302	2	CID	1.79219e-10	0.978087	5.08552	0.652401	0.652401	1591.24	1	24/36	1
	5523, BLM20	R.NLLSVAYKNVIGAR.R	1517.88	0.00119115	2	CID	1.17126e-06	0.934513	3.27005	0.485769	0.485769	973.022	1	18/26	3
	6730, BLM24	K.DSTL#IMQL#L#R.D	1198.72	-0.000963793	2	CID	0.000444214	0.941954	3.02272	0.364354	0.364354	1317.65	1	15/18	10
	7194, BLM13	K.DSTLIMQLLR.D	1189.66	-0.000349926	2	CID	0.000551087	0.92968	3.14615	0.21106	0.21106	1321.41	1	15/18	10
	7232, BLM21	K.DSTLIM*QLLR.D	1205.66	0.000340542	2	CID	0.000173679	0.917134	2.97275	0.348823	0.348823	1001.37	1	14/18	10
	8474, BLM21	K.AAFDDAIAEL#DTL#SEESYK.D	2094	0.00521128	2	CID	3.61711e-12	0.983745	5.87733	0.654891	0.654891	2008.59	1	26/36
	8478, BLM21	K.AAFDDAIAELDTLSEESYK.D	2087.97	0.0032605	2	CID	2.66454e-13	0.980614	5.88475	0.511889	0.511889	1715.32	1	26/36
18	IPI:IPI00016634.1 Gene_Symbol=C20orf11 Protein C20orf11						3.01981e-13	9.55466	100.306	33.8	4.8	26731.7	IPI00016634.1	10 (10 0 0 0 0)
	5202, BLM21	R.M*ESGIEPSVDL#ETL#DER.I	1941.92	0.00280598	2	CID	9.80721e-06	0.952837	4.59575	0.54412	0.54412	702.546	1	19/32
	5414, BLM21	R.ETEAAL#EFAQTQL#AEQGEESR.E	2343.12	0.00824132	2	CID	1.36731e-09	0.973107	5.18087	0.606043	0.606043	1232.04	1	24/40
	5454, BLM21	R.ETEAALEFAQTQLAEQGEESR.E	2337.08	0.00580225	2	CID	2.89741e-05	0.95603	4.29878	0.530381	0.530381	1167.68	1	21/40
	5549, BLM21	R.MESGIEPSVDLETLDER.I	1919.89	0.00309442	2	CID	6.53066e-08	0.954785	4.47205	0.502003	0.502003	777.595	1	21/32
	5582, BLM21	R.MESGIEPSVDL#ETL#DER.I	1925.93	0.00309208	2	CID	3.01981e-13	0.973722	5.41113	0.557003	0.557003	1032.94	1	23/32
	6034, BLM21	K.VWSEVNQAVL#DYENR.E	1824.9	0.00222761	2	CID	6.08391e-09	0.974772	4.77273	0.550338	0.550338	1620.23	1	20/28
	6211, BLM21	K.L#L#L#WAQNEL#DQK.K	1482.87	0.00156855	2	CID	0.000993347	0.934055	2.97367	0.497233	0.497233	1032.46	1	16/22
	6512, BLM21	K.LLLWAQNELDQK.K	1470.8	0.00169531	2	CID	7.10797e-05	0.939713	3.21903	0.370167	0.370167	1199.56	1	17/22
	7503, BLM21	R.L#IMNYL#VTEGFK.E	1433.8	0.00122022	2	CID	8.91883e-07	0.969167	3.59233	0.606721	0.606721	1570.24	1	18/22
	7512, BLM21	R.LIMNYLVTEGFK.E	1427.76	0.00049014	2	CID	4.97563e-07	0.926478	3.4952	0.419553	0.419553	888.125	1	15/22
19	IPI:IPI00018465.1 Gene_Symbol=CCT7 T-complex protein 1 subunit eta						3.06422e-13	8.36646	90.2741	16.2	7.5	59329	IPI00018465.1	9 (9 0 0 0 0)
	2659, BLM13	R.GGAEQFMEETER.S	1383.58	0.0126954	2	CID	2.60796e-07	0.948649	3.32081	0.597491	0.597491	1012.33	1	16/22	1
	3378, BLM13	R.SLHDAIMIVR.R	1154.64	-0.000104312	2	CID	1.23346e-05	0.929171	2.89212	0.501952	0.501952	760.919	1	15/18	1
	3435, BLM12	K.TFSYAGFEM*QPK.K	1421.64	0.000337893	2	CID	6.92107e-05	0.853591	3.09244	0.495195	0.495195	522.698	1	12/22	1
	4505, BLM12	K.TFSYAGFEMQPK.K	1405.65	0.00636129	2	CID	2.91114e-08	0.94655	3.63673	0.534771	0.534771	1023.71	1	15/22	1
	5249, BLM13	K.VQGGAL#EDSQL#VAGVAFK.K	1794.99	0.00120093	2	CID	5.3037e-10	0.984039	5.48155	0.618185	0.618185	2526.13	1	25/34
	5263, BLM13	K.VQGGALEDSQLVAGVAFK.K	1788.95	0.00462124	2	CID	3.06422e-13	0.986449	5.25229	0.67485	0.67485	3261.96	1	27/34
	5528, BLM13	K.LPIGDVATQYFADR.D	1565.8	0.000356681	2	CID	2.36513e-07	0.864226	2.88247	0.493297	0.493297	710.701	1	14/26	1
	5532, BLM13	K.L#PIGDVATQYFADR.D	1568.81	0.00743559	2	CID	1.44476e-09	0.948967	3.10008	0.608983	0.608983	1180.56	1	18/26	1
	7872, BLM13	K.SQDAEVGDGTTSVTL#L#AAEFL#K.Q	2261.19	0.00434065	2	CID	1.01189e-06	0.904817	3.66637	0.612181	0.612181	506.687	1	18/42
20	IPI:IPI00014319.5 Gene_Symbol=IVNS1ABP Influenza virus NS1A-binding protein						3.15303e-13	16.1856	176.296	25.2	5.2	71682.9	IPI00014319.5	18 (16 2 0 0 0)
	1763, BLM11	K.MMGNMTSPR.S	1024.44	-0.000452709	2	CID	2.43329e-05	0.916329	2.76212	0.522244	0.522244	665.105	1	13/16
	3024, BLM12	K.LYIVGGSDPYGQK.G	1396.71	0.0118749	2	CID	5.79588e-09	0.949966	3.35837	0.468891	0.468891	1151.25	1	19/24
	4006, BLM12	K.S@LSFEM*QQDELIEK.P	1792.77	0.00314293	2	CID	0.000525846	0.789549	4.10987	0.445245	0.445245	646.908	2	20/39
	4258, BLM11	R.MDVTSCISYR.N	1174.52	-0.00108568	2	CID	2.27934e-05	0.95883	3.19137	0.487602	0.487602	1387.84	1	16/18	2
	5574, BLM16	K.VDAYIQEHLLQISEEEEFLK.L	2433.22	0.00349925	3	CID	3.92322e-08	0.95978	5.38561	0.518265	0.518265	1056.79	1	29/76	2
	5615, BLM11	K.SLSFEMQQDELIEK.P	1696.81	0.00247487	2	CID	1.25635e-06	0.921354	3.5894	0.504124	0.504124	770.503	1	15/26
	5979, BLM11	K.SL#SFEMQQDEL#IEK.P	1702.85	0.00540222	2	CID	1.01351e-05	0.951796	3.80448	0.508473	0.508473	1146.62	1	17/26
	6337, BLM16	-.MIPNGYLMFEDENFIESSVAK.L	2434.13	0.00527903	2	CID	4.34922e-08	0.896258	3.69263	0.542377	0.542377	368.354	1	19/40	2
	6409, BLM12	R.YNPENNTWTL#IAPMNVAR.R	2107.05	0.00619107	2	CID	0.000236926	0.6878	2.9449	0.331049	0.331049	368.404	1	14/34
	6767, BLM11	R.YNPENNTWTLIAPM*NVAR.R	2120.02	0.0044413	2	CID	3.31764e-05	0.890158	3.67596	0.356533	0.356533	742.853	1	17/34
	6870, BLM11	K.SLS@FEM*QQDELIEKPMSPMQYAR.S	2854.25	0.00579657	3	CID	0.000835642	0.752281	3.97161	0.102206	0.102206	659.271	1	36/132
	7385, BLM11	K.S@LSFEMQQDELIEKPMSPMQYAR.S	2838.25	0.0108434	3	CID	6.32084e-05	0.777347	3.80648	0.392106	0.392106	1071.89	2	40/132
	7812, BLM11	R.YNPENNTWTLIAPMNVAR.R	2104.03	0.00375083	2	CID	1.08358e-12	0.957414	4.58918	0.394487	0.394487	1063.64	1	22/34
	8053, BLM11	K.L#L#DGNL#L#DGQAEVFGSDDDHIQFVQK.K	2885.47	0.0102932	3	CID	1.43447e-06	0.927934	4.87353	0.376476	0.376476	990.013	1	28/100
	8077, BLM11	K.LLDGNLLDGQAEVFGSDDDHIQFVQK.K	2873.4	0.00639161	3	CID	3.15303e-13	0.966494	5.91931	0.505771	0.505771	1232.77	1	34/100
	8649, BLM11	K.VDAYIQEHL#L#QISEEEEFL#K.L	2442.27	0.00479092	2	CID	6.93571e-10	0.970262	5.34649	0.588471	0.588471	1183.8	1	19/38	2
	8729, BLM11	K.FDDLNPEAVEVLLNYAYTAQLK.A	2526.28	0.00607483	3	CID	3.38674e-11	0.963025	5.25053	0.514682	0.514682	1430.13	1	29/84	2
	8732, BLM11	K.FDDL#NPEAVEVL#L#NYAYTAQL#K.A	2538.35	0.00832845	3	CID	8.02725e-11	0.949076	4.44243	0.486059	0.486059	1391.05	1	29/84	2
21	IPI:IPI00744706.2 Gene_Symbol=SPTAN1 282 kDa protein						3.81917e-13	62.5536	680.309	26.2	5.1	281971	IPI00744706.2	68 (68 0 0 0 0)
	357, BLM2	R.LIQSHPESAEDLQEK.C	1723.85	0.00237884	2	CID	7.88312e-05	0.933396	3.88746	0.506563	0.506563	675.474	1	19/28	4
	2213, BLM3	R.QFQDAGHFDAENIK.K	1619.74	0.00128077	2	CID	6.46014e-06	0.825532	3.00875	0.480415	0.480415	488.14	1	13/26	4
	2249, BLM3	K.GNAMVEEGHFAAEDVK.A	1703.77	0.00143877	2	CID	2.5695e-08	0.957007	3.95394	0.491455	0.491455	1360.52	1	19/30	4
	2551, BLM2	K.LFGAAEVQR.F	990.537	-0.000647415	2	CID	1.56667e-05	0.951143	3.45515	0.543343	0.543343	900.271	1	15/16	4
	2733, BLM4	K.LIQEQHPEEELIK.T	1605.85	0.00200435	2	CID	2.40483e-05	0.868784	2.88148	0.303794	0.303794	901.584	1	15/24	4
	2754, BLM4	K.KFEEFQTDMAAHEER.V	1867.83	-2.32743e-05	3	CID	7.79523e-09	0.949749	4.34788	0.464161	0.464161	1016.76	1	31/56	4
	2828, BLM2	K.L#QIASDENYKDPTNL#QGK.L	2040.05	0.00538558	2	CID	2.10363e-05	0.896593	3.23293	0.374556	0.374556	1005.35	1	19/34	4
	2859, BLM2	K.LQIASDENYKDPTNLQGK.L	2034.01	0.00441136	2	CID	1.6168e-06	0.965768	4.10449	0.642138	0.642138	1310.87	1	22/34	4
	2991, BLM2	K.SSEEIESAFR.A	1154.53	0.000598367	2	CID	5.4073e-06	0.94969	2.65631	0.555172	0.555172	1294.7	1	16/18	4
	3201, BLM2	K.L#GESQTL#QQFSR.D	1399.74	0.000790411	2	CID	1.90815e-05	0.946195	3.11148	0.536687	0.536687	1111.12	1	17/22	4
	3312, BLM2	R.WSQL#L#ANSAAR.K	1222.68	0.000181796	2	CID	0.000120381	0.936149	3.01104	0.453445	0.453445	1187.25	1	16/20	5
	3313, BLM2	K.HQAFEAEVQANSGAIVK.L	1798.91	0.00233258	2	CID	2.63919e-07	0.963811	4.6234	0.679657	0.679657	1255.48	1	21/32	4
	3389, BLM2	R.GVIDM*GNSL#IER.G	1322.68	0.00136579	2	CID	1.59516e-05	0.942171	2.81299	0.611388	0.611388	1151.88	1	16/22	4
	3414, BLM2	R.GVIDM*GNSLIER.G	1319.66	0.00148903	2	CID	7.78997e-06	0.94821	2.92107	0.632465	0.632465	1318.91	1	16/22	4
	3646, BLM2	R.L#M*VHTVATFNSIK.E	1479.81	0.00131923	2	CID	0.000437575	0.951589	4.05351	0.397714	0.397714	1080.33	1	18/24	4
	4011, BLM2	R.DVEDEETWIR.E	1291.58	0.000527329	2	CID	1.14956e-05	0.956428	3.21461	0.609934	0.609934	1506.73	1	15/18	4
	4053, BLM4	R.DMDDEESWIK.E	1267.51	0.000230911	2	CID	0.000215076	0.886788	2.74384	0.440606	0.440606	658.166	1	13/18	5
	4102, BLM2	K.DL#NSQADSL#M*TSSAFDTSQVK.D	2267.06	0.00627711	2	CID	2.82835e-10	0.985627	6.1779	0.676055	0.676055	2540.18	1	26/40	4
	4141, BLM2	K.DLNSQADSLM*TSSAFDTSQVK.D	2261.02	0.00481461	2	CID	2.57115e-08	0.971114	5.2004	0.663932	0.663932	1397.64	1	21/40	4
	4282, BLM2	K.DVTGAEAL#L#ER.H	1179.65	0.000624645	2	CID	2.00585e-05	0.948565	3.36545	0.629276	0.629276	1218.46	1	16/20	4
	4284, BLM4	K.DVTGAEALLER.H	1173.61	-0.000227504	2	CID	6.96262e-07	0.956503	3.31895	0.457617	0.457617	1522.8	1	16/20	4
	4504, BLM2	R.EKEPIVGSTDYGKDEDSAEAL#L#K.K	2500.26	0.00316816	3	CID	0.000363321	0.800546	3.65311	0.454563	0.454563	524.792	1	24/88	4
	4506, BLM4	K.NQAL#NTDNYGHDL#ASVQAL#QR.K	2337.19	0.00495384	3	CID	3.31921e-09	0.921529	4.09656	0.49721	0.49721	836.728	1	30/80	4
	4582, BLM2	K.SADESGQAL#L#AAGHYASDEVR.E	2153.04	0.00276523	2	CID	3.16369e-11	0.978725	5.12966	0.56677	0.56677	2061.72	1	27/40	4
	4591, BLM2	K.SADESGQALLAAGHYASDEVR.E	2147	0.00325585	2	CID	3.81917e-13	0.972704	4.66133	0.65017	0.65017	1604.77	1	25/40	4
	4792, BLM3	K.KGDILTLLNSTNK.D	1416.81	0.000774187	2	CID	1.90222e-09	0.972055	3.94714	0.55315	0.55315	1797.07	1	19/24	4
	5026, BLM2	K.ADVVESWIGEK.E	1232.62	0.0002705	2	CID	3.27486e-05	0.945864	3.09401	0.591705	0.591705	1090.75	1	16/20	5
	5028, BLM2	R.GVIDMGNSL#IER.G	1306.69	0.00030911	2	CID	1.62383e-05	0.964754	3.50471	0.60796	0.60796	1525.47	1	18/22	4
	5046, BLM2	R.ENL#L#EEQGSIAL#R.Q	1480.83	0.000824933	2	CID	6.189e-05	0.935668	3.46911	0.419362	0.419362	1182.3	1	16/24	4
	5049, BLM2	R.GVIDMGNSLIER.G	1303.67	0.000188212	2	CID	2.37749e-07	0.968144	3.3346	0.60166	0.60166	1647.44	1	19/22	4
	5087, BLM4	R.ENLLEEQGSIALR.Q	1471.78	0.00119466	2	CID	9.52354e-06	0.96144	3.5771	0.423256	0.423256	1608.83	1	19/24	4
	5223, BLM4	K.REEL#ITNWEQIR.T	1589.85	0.00244843	2	CID	7.57823e-06	0.976923	4.783	0.440605	0.440605	1974.29	1	18/22	4
	5293, BLM2	R.QEQIDNQYHSL#L#EL#GEK.R	2053.05	0.00553154	2	CID	7.94382e-08	0.842365	3.48434	0.457988	0.457988	681.845	1	14/32	1
	5314, BLM2	R.QEQIDNQYHSLLELGEK.R	2044	0.00248329	2	CID	1.6482e-05	0.719139	3.07106	0.469576	0.469576	381.622	1	11/32	1
	5418, BLM2	K.KGDIL#TL#L#NSTNK.D	1425.86	0.00138102	2	CID	5.96456e-08	0.974992	3.91894	0.664795	0.664795	2028.52	1	20/24	4
	5442, BLM4	R.DVDETISWIK.E	1205.6	0.000915633	2	CID	1.34279e-05	0.951592	3.23132	0.536031	0.536031	1076.28	1	15/18	4
	5457, BLM3	R.DL#ASVQAL#L#R.K	1094.69	-0.000553008	2	CID	0.000878538	0.960632	3.20053	0.432955	0.432955	1640.49	1	16/18	4
	5555, BLM2	R.EANEL#QQWINEK.E	1504.75	0.000658316	2	CID	0.000104776	0.914455	3.3037	0.417848	0.417848	1004.09	1	14/22	4
	5583, BLM4	R.EANELQQWINEK.E	1501.73	0.00151398	2	CID	1.11958e-05	0.91072	3.6351	0.387615	0.387615	870.156	1	13/22	4
	5738, BLM4	K.DL#NSQADSL#MTSSAFDTSQVK.D	2251.07	0.00290109	2	CID	3.50617e-09	0.96773	4.57613	0.573021	0.573021	1446.61	1	22/40	4
	5853, BLM2	K.IEDL#GAAM*EEAL#IL#DNK.Y	1869.98	0.00429854	2	CID	3.12575e-05	0.913941	3.64564	0.537977	0.537977	966.652	1	17/32	4
	6111, BLM2	K.GDSL#DSVEAL#IK.K	1252.69	-0.000256381	2	CID	9.85571e-05	0.936184	2.79525	0.388042	0.388042	1501.87	1	17/22	4
	6216, BLM2	R.DLASVQALLR.K	1085.63	-0.000793633	2	CID	2.63229e-05	0.964008	3.2828	0.515624	0.515624	1622.08	1	16/18	4
	6248, BLM2	K.YTEHSTVGL#AQQWDQL#DQL#GM*R.M	2601.27	0.0069838	3	CID	6.15364e-07	0.947748	4.65161	0.642998	0.642998	1097.98	1	27/84	4
	6322, BLM2	K.EL#VL#AL#YDYQEK.S	1492.82	0.00229829	2	CID	2.20235e-06	0.953911	3.64049	0.400536	0.400536	1217.67	1	18/22	4
	6425, BLM2	K.GDIL#TL#L#NSTNK.D	1297.77	0.000396757	2	CID	2.40947e-05	0.957065	3.29492	0.564539	0.564539	1395.49	1	17/22	4
	6451, BLM2	K.GDILTLLNSTNK.D	1288.71	-0.000210079	2	CID	2.61355e-06	0.940603	3.14203	0.583742	0.583742	1166.17	1	15/22	4
	6456, BLM4	K.DL#IGVQNL#L#K.K	1121.72	-0.000959617	2	CID	0.00045562	0.892386	2.62258	0.420838	0.420838	718.056	1	14/18	4
	6601, BLM2	K.EAALTSEEVGADLEQVEVLQK.K	2258.14	0.00395891	3	CID	2.72424e-10	0.936537	3.90945	0.444535	0.444535	1637.69	1	32/80	4
	6609, BLM4	K.EAAL#TSEEVGADL#EQVEVL#QK.K	2267.2	0.00402988	2	CID	1.22106e-10	0.973576	5.38774	0.557321	0.557321	1337.47	1	23/40	4
	6610, BLM2	R.SSLSSAQADFNQLAELDR.Q	1951.94	0.00404838	2	CID	2.46283e-10	0.958735	3.89235	0.523334	0.523334	1504.96	1	20/34	5
	6625, BLM4	R.SSL#SSAQADFNQL#AEL#DR.Q	1960.99	0.00502142	2	CID	6.19498e-08	0.960095	3.99031	0.545272	0.545272	1316.79	1	21/34	5
	6806, BLM2	R.KVEDLFLTFAK.K	1310.74	0.000300296	2	CID	0.000200392	0.876684	3.04577	0.489023	0.489023	699.139	1	13/20	5
	6912, BLM2	K.EAIVTSEEL#GQDL#EHVEVL#QK.K	2375.26	0.00534997	2	CID	3.87959e-08	0.884097	3.96573	0.555748	0.555748	496.426	1	15/40	4
	6937, BLM2	K.EAIVTSEELGQDLEHVEVLQK.K	2366.21	0.00295967	3	CID	1.80168e-05	0.894694	3.62965	0.519656	0.519656	775.654	1	30/80	4
	7130, BLM2	R.DVDEIEAWISEK.L	1433.68	0.00148947	2	CID	4.2186e-07	0.970596	3.93176	0.625425	0.625425	1474.4	1	18/22	4
	7147, BLM4	R.EL#PTAFDYVEFTR.S	1590.79	0.00221455	2	CID	2.28662e-06	0.704037	2.63701	0.344986	0.344986	323.384	1	13/24	4
	7273, BLM4	K.LDENSAFLQFNWK.A	1611.78	0.000992092	2	CID	1.90869e-07	0.692524	2.87153	0.354783	0.354783	396.619	1	11/24	5
	7310, BLM2	R.AQL#ADSFHL#QQFFR.D	1713.9	0.00108621	2	CID	1.62388e-07	0.804462	2.96172	0.526341	0.526341	544.597	1	13/26	4
	7330, BLM2	R.AQLADSFHLQQFFR.D	1707.86	0.00194305	2	CID	8.54081e-09	0.961676	3.87869	0.60005	0.60005	1211.16	1	19/26	4
	7467, BLM2	R.L#AAL#ADQWQFL#VQK.S	1639.95	0.00100865	2	CID	2.48654e-06	0.97643	4.62338	0.60132	0.60132	1943.45	1	20/26	4
	7581, BLM2	K.KIEDL#GAAMEEAL#IL#DNK.Y	1982.08	0.00251714	2	CID	3.43736e-06	0.950759	3.90961	0.64985	0.64985	1143.29	1	19/34	4
	7587, BLM4	R.LAALADQWQFLVQK.S	1630.9	0.000523886	2	CID	1.5012e-06	0.964137	4.07518	0.513957	0.513957	1324.25	1	19/26	4
	7855, BLM2	K.IEDL#GAAMEEAL#IL#DNK.Y	1853.99	0.00238737	2	CID	0.000274249	0.927223	3.36725	0.547619	0.547619	959.299	1	18/32	4
	7879, BLM2	K.IEDLGAAMEEALILDNK.Y	1844.93	0.00226881	2	CID	0.000447588	0.560925	2.80778	0.43591	0.43591	279.501	2	13/32	4
	8034, BLM2	K.QETFDAGL#QAFQQEGIANITAL#K.D	2499.3	0.00269984	2	CID	2.1068e-07	0.797033	2.89403	0.572265	0.572265	570.726	1	16/44	5
	8322, BLM2	K.IAAL#QAFADQL#IAAGHYAK.G	1978.1	0.00308805	2	CID	2.07653e-10	0.977042	4.54942	0.576865	0.576865	2161.74	1	23/36	4
	8327, BLM2	K.IAALQAFADQLIAAGHYAK.G	1972.07	0.000757615	3	CID	4.74398e-12	0.945699	4.41733	0.608901	0.608901	1132.14	1	31/72	4
22	IPI:IPI00027251.1 Gene_Symbol=STK38 Serine/threonine-protein kinase 38						3.9968e-13	16.482	178.262	32.5	6.7	54155.4	IPI00027251.1	18 (17 1 0 0 0)
	3260, BLM13	R.PAAISIEIK.S	941.567	0.000333254	2	CID	0.000358255	0.930578	2.96287	0.559156	0.559156	752.136	1	13/16
	3555, BLM13	R.DIKPDNL#L#L#DSK.G	1379.81	0.00137864	2	CID	2.44055e-06	0.914174	3.31256	0.35927	0.35927	657.756	1	17/22	1
	4146, BLM25	R.L#GL#EDFESL#K.V	1159.66	1.19106e-05	2	CID	5.76262e-05	0.944958	2.9291	0.438833	0.438833	1133.3	1	16/18
	4422, BLM13	R.NLNHSLPSDFTFQNMNSK.R	2093.97	0.00984638	2	CID	1.3326e-11	0.964427	4.92546	0.601973	0.601973	775.019	1	21/34
	4844, BLM13	K.ETLTFPPEVPISEK.A	1586.83	0.0018395	2	CID	2.16833e-07	0.919071	3.60642	0.470336	0.470336	466.56	1	18/26
	5068, BLM13	K.NKDWVFINYTYK.R	1590.8	0.00596777	2	CID	6.79745e-07	0.91039	3.25433	0.547905	0.547905	409.632	1	15/22
	5380, BLM13	R.LGLEDFESLK.V	1150.6	-0.000472855	2	CID	2.24671e-07	0.9327	2.88588	0.453643	0.453643	962.53	1	15/18
	5810, BLM13	K.SIDDTSNFDEFPESDIL#K.P	2074.95	0.00526258	2	CID	2.45161e-05	0.955063	4.57475	0.576551	0.576551	793.085	1	19/34
	6423, BLM13	K.VTL#ENFYSNL#IAQHEER.E	2069.06	0.0132715	2	CID	6.41569e-10	0.93951	4.37557	0.568095	0.568095	628.156	1	16/32
	6520, BLM13	K.VTLENFYSNLIAQHEER.E	2063.02	0.0039965	2	CID	3.9968e-13	0.968147	4.96569	0.530133	0.530133	1151.21	1	20/32
	6767, BLM13	K.DWVFINYTYK.R	1348.66	0.000303526	2	CID	1.66189e-05	0.909871	2.95115	0.484768	0.484768	696.941	1	13/18
	7154, BLM21	K.SNSFFEGVDWEHIR.E	1722.79	0.00302693	2	CID	1.7524e-09	0.740888	2.77269	0.332608	0.332608	506.615	1	13/26
	7210, BLM13	R.DILVEADSLWVVK.M	1486.82	0.00189226	2	CID	1.50614e-07	0.971757	3.96114	0.548655	0.548655	1750.36	1	19/24
	7249, BLM15	K.SIDDTSNFDEFPESDIL#KPTVATSNHPETDYK.N	3615.67	0.00241473	3	CID	6.65776e-06	0.945361	5.24427	0.488332	0.488332	1078.26	1	34/124
	7944, BLM14	K.ETL#TFPPEVPISEK.A	1589.85	0.00427973	2	CID	1.83703e-06	0.745563	2.63238	0.373724	0.373724	298.075	1	15/26
	8438, BLM15	R.DIL#VEADSL#WVVK.M	1492.85	0.00274441	2	CID	5.09695e-05	0.961275	3.75395	0.497836	0.497836	1401.21	1	18/24
	8467, BLM14	R.NL#NHSL#PSDFTFQNM*NSK.R	2116	0.00106061	3	CID	1.39847e-05	0.869595	3.91554	0.136737	0.136737	1176.71	1	26/68
	9011, BLM14	R.NL#NHSL#PSDFTFQNMNSK.R	2100.01	0.00276396	2	CID	6.27456e-09	0.958626	4.66477	0.584284	0.584284	773.165	1	20/34
23	IPI:IPI00182757.10 Gene_Symbol=KIAA1967 Isoform 1 of Protein KIAA1967						4.28546e-13	11.7979	130.194	14.4	5	102838	IPI00182757.10	13 (13 0 0 0 0)
	2354, BLM6	K.EAAPDAGAEPITADSDPAYSSK.V	2162.97	-0.00239509	2	CID	4.28546e-13	0.961927	3.88675	0.654994	0.654994	1225.73	1	25/42	1
	4147, BLM5	K.TLAAEMQELR.V	1161.59	0.000441162	2	CID	5.7001e-06	0.944561	2.86014	0.563085	0.563085	1025.44	1	15/18	1
	4347, BLM6	K.TL#AAEMQEL#R.V	1167.63	-0.00200259	2	CID	0.000111555	0.887542	2.70578	0.452164	0.452164	699.297	1	13/18	1
	4392, BLM5	R.LTPLQLEIQR.V	1210.72	0.000835766	2	CID	4.6558e-07	0.893452	2.63329	0.486676	0.486676	539.753	1	14/18	1
	4522, BLM5	K.SPAPPL#L#HVAAL#GQK.Q	1507.93	0.00272883	2	CID	4.75892e-08	0.906116	2.91149	0.653168	0.653168	454.894	1	18/28	1
	4558, BLM5	K.SPAPPLLHVAALGQK.Q	1498.87	0.00114543	2	CID	1.39717e-08	0.902458	3.41571	0.542328	0.542328	460.088	1	17/28	1
	4639, BLM4	K.AAYNPGQAVPWNAVK.V	1585.81	0.00137189	2	CID	1.10774e-06	0.86484	3.45279	0.387602	0.387602	487.908	1	16/28	1
	5439, BLM4	R.FAEFQYLQPGPPR.R	1549.78	0.00163015	2	CID	1.26555e-06	0.88156	3.21377	0.455097	0.455097	481.787	1	15/24	1
	5681, BLM5	K.QGIL#GAQPQL#IFQPHR.I	1809.04	0.000243684	3	CID	0.000207235	0.895629	3.87097	0.514756	0.514756	640.301	1	23/60	1
	5687, BLM6	R.FAEFQYL#QPGPPR.R	1552.8	0.00333797	2	CID	0.000238024	0.880843	3.10437	0.394072	0.394072	548.977	1	16/24	1
	5998, BLM5	K.AL#VSHNGSL#INVGSL#L#QR.A	1890.13	0.0105126	2	CID	1.00498e-05	0.925003	3.33154	0.604821	0.604821	926.53	1	17/34	1
	6236, BLM5	K.VL#L#L#SSPGL#EEL#YR.C	1603.99	0.00204124	2	CID	0.000584462	0.920287	3.46219	0.586358	0.586358	537.231	1	16/26	1
	6247, BLM5	K.VLLLSSPGLEELYR.C	1588.89	0.00265745	2	CID	1.05103e-10	0.933631	3.43918	0.600128	0.600128	670.543	1	17/26	1
24	IPI:IPI00163187.10 Gene_Symbol=FSCN1 Fascin						4.996e-13	15.1105	160.273	34.3	6.9	54496.1	IPI00163187.10	16 (16 0 0 0 0)
	1913, BLM14	R.PADEIAVDR.D	985.495	-0.00120057	2	CID	2.38589e-06	0.94663	2.9338	0.380853	0.380853	1255.99	1	15/16	1
	4250, BLM14	R.YSVQTADHR.F	1076.51	0.000551195	2	CID	7.56778e-07	0.862559	2.72441	0.42871	0.42871	646.854	1	11/16	1
	5597, BLM14	R.KVTGTL#DANR.S	1077.61	-0.000307699	2	CID	1.95128e-05	0.912123	2.89987	0.387195	0.387195	916.145	1	14/18	3
	6256, BLM17	R.L#VARPEPATGYTL#EFR.S	1826.01	0.00147999	3	CID	1.83668e-06	0.963622	4.50228	0.59701	0.59701	1432.78	1	29/60	1
	6750, BLM14	R.RYFGGTEDR.L	1100.51	0.00116155	2	CID	3.20177e-05	0.963005	3.33107	0.525841	0.525841	1320.17	1	15/16	1
	7291, BLM14	R.QGM*DL#SANQDEETDQETFQL#EIDR.D	2834.25	0.00504308	3	CID	2.33143e-07	0.960089	5.4651	0.510316	0.510316	1193.16	1	30/92	1
	7483, BLM15	K.NGQL#AASVETAGDSEL#FL#MK.L	2090.08	0.00348812	2	CID	4.996e-13	0.978869	5.20455	0.645605	0.645605	1751.57	1	24/38	4
	7724, BLM14	R.WSL#QSEAHR.R	1116.56	-0.000322738	2	CID	4.03458e-06	0.889621	2.85075	0.382965	0.382965	729.093	1	12/16	1
	7810, BLM22	R.DVPWGVDSL#ITL#AFQDQR.Y	2066.08	0.00463075	2	CID	7.90479e-12	0.975478	5.13915	0.622122	0.622122	1302.68	1	23/34	1
	8037, BLM14	R.QGMDL#SANQDEETDQETFQL#EIDR.D	2818.26	0.00619711	2	CID	3.21766e-08	0.863588	3.82414	0.527578	0.527578	481.357	1	14/46	1
	8218, BLM14	R.FL#IVAHDDGR.W	1145.61	0.000222155	2	CID	5.64439e-07	0.940143	2.90657	0.455803	0.455803	1133.45	1	15/18	1
	8339, BLM14	K.NGQLAASVETAGDSELFLM*K.L	2097.02	0.00515867	2	CID	3.00301e-09	0.969654	4.46428	0.609504	0.609504	1436.07	1	23/38	4
	8348, BLM14	K.NGQL#AASVETAGDSEL#FL#M*K.L	2106.07	0.000272341	2	CID	0.000494751	0.967985	4.71636	0.563107	0.563107	1337.05	1	22/38	4
	9144, BLM14	K.YWTL#TATGGVQSTASSK.N	1760.89	0.00227211	2	CID	7.62723e-13	0.977605	4.9486	0.708512	0.708512	1520.85	1	22/32	4
	9406, BLM14	K.NGQLAASVETAGDSELFLMK.L	2081.02	0.0100834	2	CID	1.50009e-06	0.977908	5.06419	0.594815	0.594815	1846.48	1	24/38	4
	9549, BLM14	R.SSYDVFQL#EFNDGAYNIK.D	2113	0.00633587	2	CID	2.84052e-09	0.961649	4.78573	0.567781	0.567781	877.614	1	20/34	1
25	IPI:IPI00012011.6 Gene_Symbol=CFL1 Cofilin-1						5.20695e-13	9.61389	100.297	37.3	8.2	18490.7	IPI00012011.6	10 (10 0 0 0 0)
	1477, BLM25	R.YAL#YDATYETK.E	1340.64	0.000292914	2	CID	1.48051e-06	0.956707	3.33898	0.615708	0.615708	1071.59	1	16/20	1
	1694, BLM25	K.L#GGSAVISL#EGK.P	1136.68	0.00118073	2	CID	1.21112e-05	0.950699	3.30977	0.494034	0.494034	1156.54	1	18/22
	1745, BLM25	K.LGGSAVISLEGK.P	1130.64	0.00276999	2	CID	7.28991e-06	0.961855	3.64945	0.566702	0.566702	1255.97	1	18/22
	2707, BLM26	R.YALYDATYETK.E	1337.63	0.000294086	2	CID	1.11133e-08	0.96757	3.36995	0.627721	0.627721	1357.35	1	18/20	1
	4523, BLM26	K.L#GGSAVISL#EGKPL#.-	1349.83	0.00107051	2	CID	4.49566e-07	0.964543	4.39958	0.647753	0.647753	891.755	1	19/26
	4557, BLM26	K.LGGSAVISLEGKPL.-	1340.78	0.00864239	2	CID	2.44991e-07	0.951967	3.60773	0.500117	0.500117	1065.53	1	20/26
	4712, BLM25	K.EIL#VGDVGQTVDDPYATFVK.M	2169.12	0.00438483	2	CID	5.20695e-13	0.983809	5.93788	0.623205	0.623205	2079.2	1	27/38
	5135, BLM28	K.EILVGDVGQTVDDPYATFVK.M	2166.1	0.00487428	2	CID	4.76368e-07	0.940423	4.09099	0.542318	0.542318	863.112	1	19/38
	6076, BLM25	K.KEDLVFIFWAPESAPLK.S	1990.07	0.0049854	2	CID	3.21704e-08	0.966884	4.80232	0.407847	0.407847	1315.59	1	22/32	1
	6094, BLM25	K.KEDL#VFIFWAPESAPL#K.S	1996.11	0.00266372	2	CID	9.24315e-08	0.969432	4.80646	0.526513	0.526513	1275.42	1	21/32	1
26	IPI:IPI00218371.4 Gene_Symbol=PRPS1L1 Ribose-phosphate pyrophosphokinase 3						6.86118e-13	1.92474	20.2287	5.3	5.9	34817	IPI00218371.4	2 (2 0 0 0 0)
	5522, BLM20	R.VYAIL#THGIFSGPAISR.I	1805.01	0.000576132	2	CID	3.86472e-10	0.972051	4.5735	0.604602	0.604602	1410.04	1	22/32	5
	6585, BLM21	R.VYAILTHGIFSGPAISR.I	1802	0.00448355	2	CID	6.86118e-13	0.952683	3.87893	0.555807	0.555807	1060.48	1	20/32	5
27	IPI:IPI00106955.3 Gene_Symbol=LOC144097 Uncharacterized protein LOC144097						7.06102e-13	6.42738	70.2902	29.4	4.8	41011.5	IPI00106955.3	7 (7 0 0 0 0)
	450, BLM15	R.AEQPSPPNSDSGQDAHPDPDANPDAAR.M	2756.18	0.00965124	3	CID	1.44883e-07	0.840706	3.61924	0.348056	0.348056	662.367	2	33/104
	4163, BLM13	K.NLDPDPEPPSPDSPTETFAAPAEVR.H	2649.23	0.00684727	2	CID	3.07598e-09	0.80973	2.92228	0.536997	0.536997	438.804	1	18/48
	4588, BLM24	R.VGAGDTSDWPTVLSESSTTVAGKPEK.G	2619.28	0.00315757	3	CID	7.06102e-13	0.911384	4.50824	0.422822	0.422822	820.546	1	29/100
	6810, BLM18	R.MPAEIVVLLDSEDNPSLPK.R	2067.07	0.00374668	2	CID	1.42405e-06	0.953571	4.38901	0.520373	0.520373	1005.79	1	20/36
	7708, BLM13	R.MEEPPAVSL#L#QDWSR.H	1763.89	0.00318375	2	CID	9.33008e-08	0.968912	4.12122	0.584646	0.584646	1151.26	1	23/28
	7760, BLM13	R.MEEPPAVSLLQDWSR.H	1757.85	0.00245367	2	CID	9.18465e-11	0.96602	4.36621	0.49959	0.49959	1201.43	1	21/28
	8433, BLM15	R.MPAEIVVL#L#DSEDNPSL#PK.R	2076.12	0.0027666	2	CID	9.58881e-08	0.977055	5.80328	0.590293	0.590293	1387.37	1	21/36
28	IPI:IPI00017726.1 Gene_Symbol=HSD17B10 Isoform 1 of 3-hydroxyacyl-CoA dehydrogenase type-2						7.09433e-13	10.4684	110.307	50.2	7.8	26906.1	IPI00017726.1	11 (11 0 0 0 0)
	404, BLM22	R.L#VAGEMGQNEPDQGGQR.G	1788.84	0.00338752	2	CID	7.82517e-07	0.950666	3.85598	0.523407	0.523407	999.796	1	21/32	2
	5432, BLM22	R.L#VGQGASAVL#L#DL#PNSGGEAQAK.K	2207.24	0.00136128	3	CID	1.66919e-10	0.942426	4.65222	0.455739	0.455739	1084.79	1	33/88	2
	5448, BLM22	R.LVGQGASAVLLDLPNSGGEAQAK.K	2195.17	0.00258667	3	CID	5.03708e-11	0.966618	5.2049	0.385117	0.385117	1806.1	1	38/88	2
	5469, BLM22	K.GGIVGMTLPIAR.D	1184.68	0.000919141	2	CID	0.000385978	0.946291	3.51362	0.468995	0.468995	1055.94	1	17/22	1
	6856, BLM22	R.GVIINTASVAAFEGQVGQAAYSASK.G	2439.25	0.00423366	2	CID	5.44078e-10	0.976171	5.21653	0.594053	0.594053	1692.82	1	26/48	1
	6859, BLM22	K.GL#VAVITGGASGL#GL#ATAER.L	1822.07	6.50063e-05	3	CID	7.69237e-10	0.97634	5.23918	0.598079	0.598079	2051.64	1	36/76	2
	6879, BLM22	K.GLVAVITGGASGLGLATAER.L	1813.02	0.00374408	2	CID	7.09433e-13	0.985311	6.14935	0.682364	0.682364	2385.21	1	26/38	2
	7238, BLM22	R.VL#DVNL#MGTFNVIR.L	1596.9	0.0046471	2	CID	1.52204e-06	0.916308	3.55189	0.450327	0.450327	738.686	1	16/26	2
	7300, BLM22	R.VLDVNLMGTFNVIR.L	1590.87	-0.000111298	2	CID	2.18076e-05	0.917778	3.42211	0.443763	0.443763	865.073	1	16/26	2
	7759, BLM22	R.VMTIAPGL#FGTPL#L#TSL#PEK.V	2097.24	0.00573611	2	CID	4.2368e-08	0.94219	3.9509	0.627841	0.627841	719.607	1	20/38
	7764, BLM22	R.VMTIAPGLFGTPLLTSLPEK.V	2085.17	0.00452009	2	CID	2.90479e-07	0.948283	4.10622	0.536925	0.536925	862.96	1	22/38
29	IPI:IPI00008524.1 Gene_Symbol=PABPC1 Isoform 1 of Polyadenylate-binding protein 1						7.33857e-13	16.9288	180.236	20.9	9.8	70626	IPI00008524.1	18 (18 0 0 0 0)
	328, BLM10	R.PAAAAAAATPAVR.T	1137.64	0.00917163	2	CID	0.000108061	0.96225	3.69761	0.576245	0.576245	1411.42	1	18/24	1
	1978, BLM10	K.AVNSATGVPTV.-	1015.54	-0.000177121	2	CID	3.86651e-08	0.915807	2.67653	0.616409	0.616409	681.938	1	15/20	4
	2298, BLM10	K.VDEAVAVLQAHQAK.E	1478.8	0.00124302	2	CID	2.66979e-05	0.956257	3.53837	0.479516	0.479516	1519.53	1	18/26	4
	2863, BLM10	R.SKVDEAVAVL#QAHQAK.E	1696.94	0.00218014	2	CID	8.11773e-07	0.970235	3.89353	0.57997	0.57997	1857.11	1	20/30	3
	2901, BLM10	R.SKVDEAVAVLQAHQAK.E	1693.92	0.00242545	2	CID	1.33266e-08	0.974767	4.71348	0.519945	0.519945	1812.03	1	21/30	3
	3222, BLM10	K.PLYVALAQR.K	1030.6	-0.000584012	2	CID	4.06426e-06	0.952651	2.78253	0.437908	0.437908	1414.19	1	15/16	10
	3224, BLM10	K.PL#YVAL#AQR.K	1036.64	-0.000952566	2	CID	5.33717e-06	0.962584	3.16812	0.596195	0.596195	1242.68	1	15/16	10
	3909, BLM10	R.AL#DTM*NFDVIK.G	1285.65	0.000413077	2	CID	7.04836e-05	0.929708	3.08496	0.458634	0.458634	961.39	1	15/20	8
	4029, BLM10	R.IVATKPL#YVAL#AQR.K	1548.97	0.00226355	2	CID	7.52344e-05	0.887933	3.26937	0.52993	0.52993	362.968	1	16/26	4
	4063, BLM10	R.IVATKPLYVALAQR.K	1542.94	0.00153347	2	CID	5.5278e-12	0.946979	3.80457	0.676444	0.676444	508.178	1	18/26	4
	4405, BLM10	R.SLGYAYVNFQQPADAER.A	1928.91	0.0106472	2	CID	4.43966e-07	0.963919	4.65157	0.49723	0.49723	1202.02	1	20/32	8
	4459, BLM11	K.GYGFVHFETQEAAER.A	1740.8	0.00588998	2	CID	1.79525e-07	0.924685	3.16608	0.5147	0.5147	851.33	1	18/28	2
	4733, BLM10	K.EFSPFGTITSAK.V	1284.65	0.000586591	2	CID	0.000109461	0.913614	2.77206	0.551047	0.551047	853.88	1	15/22	3
	4790, BLM10	R.L#FPL#IQAM*HPTL#AGK.I	1661.98	0.00424573	2	CID	4.5476e-05	0.891884	3.19581	0.478944	0.478944	673.627	1	16/28	3
	4800, BLM10	R.LFPLIQAM*HPTLAGK.I	1652.92	0.00351682	2	CID	9.01358e-06	0.937875	3.28526	0.488497	0.488497	927.393	1	20/28	3
	5434, BLM12	K.GFGFVSFER.H	1045.51	-0.000343432	2	CID	0.000178354	0.898557	2.67428	0.409052	0.409052	717.12	1	13/16	5
	6360, BLM10	R.L#FPL#IQAMHPTL#AGK.I	1645.98	0.001358	2	CID	1.27436e-09	0.967176	4.54553	0.578172	0.578172	987.733	1	21/28	3
	6380, BLM10	R.LFPLIQAMHPTLAGK.I	1636.92	0.00160565	2	CID	7.33857e-13	0.971939	4.57691	0.406913	0.406913	1704.79	1	22/28	3
30	IPI:IPI00018146.1 Gene_Symbol=YWHAQ 14-3-3 protein theta						8.68194e-13	8.2512	90.274	26.5	4.5	27746.8	IPI00018146.1	9 (9 0 0 0 0)
	451, BLM21	K.AVTEQGAEL#SNEER.N	1535.74	0.00180002	2	CID	4.7479e-07	0.913933	2.65825	0.580172	0.580172	864.956	1	17/26	1
	479, BLM21	K.AVTEQGAELSNEER.N	1532.72	0.00180119	2	CID	4.59823e-05	0.76493	2.81362	0.317269	0.317269	555.742	1	14/26	1
	2523, BLM21	K.YL#IANATNPESK.V	1323.7	0.00337891	2	CID	9.39337e-05	0.917226	2.9459	0.557362	0.557362	916.831	1	14/22	1
	2561, BLM21	K.YLIANATNPESK.V	1320.68	8.41821e-05	2	CID	3.19377e-07	0.957627	3.5428	0.472866	0.472866	1416.97	1	17/22	1
	3957, BLM21	R.KQTIDNSQGAYQEAFDISK.K	2143.03	0.00719806	2	CID	1.79634e-12	0.981175	5.4793	0.550195	0.550195	2045.24	1	25/36
	4036, BLM21	K.QTIDNSQGAYQEAFDISKK.E	2143.03	0.00500079	2	CID	1.38795e-07	0.919106	4.10482	0.487988	0.487988	731.557	1	16/36
	4583, BLM21	K.QTIDNSQGAYQEAFDISK.K	2014.94	0.0041386	2	CID	8.68194e-13	0.9622	5.08634	0.572128	0.572128	991.755	1	17/34
	6585, BLM5	K.TAFDEAIAELDTLNEDSYK.D	2144.99	0.00376944	2	CID	1.91497e-10	0.954691	4.19672	0.589437	0.589437	982.478	1	20/36
	8447, BLM21	K.TAFDEAIAEL#DTL#NEDSYK.D	2151.02	0.00137328	3	CID	6.58729e-08	0.880308	4.39228	0.354478	0.354478	693.723	1	22/72
31	IPI:IPI00399036.1 Gene_Symbol=hCG_1984468 hypothetical protein LOC389672						9.86988e-13	2.8952	30.2839	13.6	4.6	32686.1	IPI00399036.1	3 (3 0 0 0 0)
	4115, BLM16	R.AIVAIENPADVSVISSR.N	1740.95	0.00364468	2	CID	9.86988e-13	0.98178	5.67809	0.657958	0.657958	1785.68	1	23/32	10
	6626, BLM17	K.FL#AAGTHL#GGTNL#DFQM*EQYIYK.R	2642.33	0.0049708	3	CID	0.00010365	0.965046	4.88466	0.478051	0.478051	1820.85	1	32/88	9
	6628, BLM17	K.FLAAGTHLGGTNLDFQM*EQYIYK.R	2633.27	0.00369257	3	CID	1.53611e-07	0.948377	4.64945	0.420252	0.420252	1396.82	1	31/88	9
32	IPI:IPI00009342.1 Gene_Symbol=IQGAP1 Ras GTPase-activating-like protein IQGAP1						1.09468e-12	46.4701	500.268	26.3	6.1	189133	IPI00009342.1	50 (50 0 0 0 0)
	1753, BLM3	K.FDVPGDENAEM*DAR.T	1581.65	0.0013726	2	CID	4.1436e-08	0.882232	3.14865	0.312956	0.312956	509.364	1	19/26
	1856, BLM3	K.VDFTEEEINNM*K.T	1484.66	0.00163204	2	CID	0.000536371	0.826145	2.77615	0.404403	0.404403	558.58	1	13/22
	2401, BLM3	K.EEL#QSGVDAANSAAQQYQR.R	2067.98	0.00434799	2	CID	1.09468e-12	0.955523	4.08307	0.635196	0.635196	1081.65	1	19/36
	2450, BLM3	K.EELQSGVDAANSAAQQYQR.R	2064.96	0.00434917	2	CID	1.9299e-08	0.958807	4.14912	0.594755	0.594755	1192.09	1	20/36
	2906, BLM3	R.AL#ESGDVNTVWK.Q	1321.68	0.000718422	2	CID	1.26228e-05	0.946188	3.17587	0.507785	0.507785	1128.34	1	17/22
	2939, BLM3	R.ALESGDVNTVWK.Q	1318.66	0.000841664	2	CID	6.01851e-06	0.932725	3.39877	0.440131	0.440131	929.648	1	16/22
	3270, BLM3	R.EEIQSSISGVTAAYNR.E	1724.84	0.00297947	2	CID	1.08377e-08	0.965702	4.50363	0.570314	0.570314	1156.65	1	20/30
	3297, BLM3	K.TLQALQIPAAK.L	1153.69	0.00032683	2	CID	0.000127467	0.936401	2.98296	0.49933	0.49933	1123.21	1	15/20
	3412, BLM3	R.GL#QQQNSDWYL#K.Q	1485.76	0.00125363	2	CID	1.84007e-05	0.886436	3.09538	0.407917	0.407917	706.495	1	14/22
	3438, BLM3	R.GLQQQNSDWYLK.Q	1479.72	0.00223254	2	CID	1.74494e-05	0.911747	2.92514	0.516947	0.516947	888.507	1	14/22
	3456, BLM3	K.TL#INAEDPPM*VVVR.K	1572.85	0.00157283	2	CID	8.53321e-05	0.708294	2.80782	0.235515	0.235515	496.909	1	14/26
	3534, BLM3	K.FPDAGEDELLK.I	1233.6	0.00075199	2	CID	3.0278e-06	0.858827	2.81409	0.408423	0.408423	663.447	1	13/20
	3587, BLM3	K.YQELINDIAR.D	1234.64	0.00097493	2	CID	7.35519e-05	0.962262	3.36747	0.451093	0.451093	1376.94	1	17/18
	3815, BLM4	K.SWVNQMESQTGEASK.L	1681.75	0.000933971	2	CID	6.19787e-09	0.971901	4.83091	0.551882	0.551882	1333.55	1	20/28
	3915, BLM4	K.TL#QAL#QIPAAK.L	1159.73	-4.17248e-05	2	CID	0.000477185	0.948568	2.82153	0.479608	0.479608	1477.55	1	16/20
	4021, BLM4	K.ATFYGEQVDYYK.S	1483.67	0.00269631	2	CID	7.05795e-09	0.94115	3.42768	0.576229	0.576229	877.817	1	15/22
	4023, BLM4	K.VDFTEEEINNMK.T	1468.66	0.0020402	2	CID	1.11267e-06	0.958419	3.57858	0.493678	0.493678	1330.99	1	17/22
	4135, BLM3	K.L#PYDVTPEQAL#AHEEVK.T	1945.02	0.00380865	2	CID	1.32597e-08	0.945029	3.98769	0.517169	0.517169	888.931	1	19/32
	4152, BLM3	K.LPYDVTPEQALAHEEVK.T	1938.98	0.00283443	2	CID	3.65789e-10	0.920068	3.57738	0.454952	0.454952	737.206	1	19/32
	4221, BLM3	R.SNQQL#ENDL#NL#M*DIK.I	1799.92	0.00332227	2	CID	1.21729e-07	0.967015	4.48602	0.492333	0.492333	1398.33	1	19/28
	4259, BLM3	R.SNQQLENDLNLM*DIK.I	1790.86	0.00527892	2	CID	3.1476e-06	0.974477	4.88089	0.563199	0.563199	1589.14	1	19/28
	4354, BLM3	K.FLSAIVSSVDK.I	1165.65	-0.000882395	2	CID	9.56875e-07	0.948838	2.96668	0.394415	0.394415	1461.68	1	17/20
	4378, BLM3	K.SKVDQIQEIVTGNPTVIK.M	1969.1	0.00334693	2	CID	1.16276e-08	0.979362	4.92102	0.556877	0.556877	2244.98	1	22/34
	4683, BLM3	K.VDQIQEIVTGNPTVIK.M	1753.97	0.00253071	2	CID	5.52239e-08	0.977691	4.95409	0.580803	0.580803	1831.18	1	21/30
	4912, BLM4	K.EQL#SDMMMINK.Q	1342.62	0.000670162	2	CID	0.000168415	0.891688	2.78542	0.408598	0.408598	966.75	1	13/20
	4968, BLM3	K.IIGNL#L#YYR.Y	1130.68	0.000273454	2	CID	0.000556981	0.93975	2.74988	0.462008	0.462008	905.328	1	15/16
	4985, BLM3	K.IIGNLLYYR.Y	1124.65	-0.000212484	2	CID	5.76331e-05	0.914249	2.8205	0.43803	0.43803	756	1	13/16
	5126, BLM3	K.L#GL#APQIQDL#YGK.V	1424.85	-0.000551184	2	CID	0.000416806	0.845951	3.01798	0.611416	0.611416	255.372	1	13/24
	5158, BLM3	K.LGLAPQIQDLYGK.V	1415.79	0.000550965	2	CID	6.45612e-07	0.91584	3.03592	0.657427	0.657427	477.244	1	16/24
	5189, BLM4	K.TL#INAEDPPMVVVR.K	1556.85	0.00161478	2	CID	7.75058e-06	0.912351	3.27918	0.473528	0.473528	806.722	1	16/26
	5731, BLM3	R.EQL#WL#ANEGL#ITR.L	1551.88	0.00192181	2	CID	1.65234e-05	0.935215	3.59148	0.44348	0.44348	958.465	1	16/24
	5759, BLM3	R.SNQQLENDLNLMDIK.I	1774.86	0.00348981	2	CID	5.70341e-07	0.96465	4.15035	0.45683	0.45683	1564.16	1	19/28
	5773, BLM3	R.EQLWLANEGLITR.L	1542.83	0.00180326	2	CID	3.35192e-06	0.97367	4.09809	0.577942	0.577942	1753.56	1	19/24
	5951, BLM3	R.ERDVYEEL#L#TQAEIQGNINK.V	2368.23	0.00288245	3	CID	0.000204333	0.89041	3.63725	0.436346	0.436346	907.205	1	26/76
	6058, BLM3	K.FNVDEYSDLVTLTK.P	1643.82	0.00199077	2	CID	3.15912e-09	0.974416	4.52056	0.54821	0.54821	1661.35	1	20/26
	6154, BLM3	R.LAAVALINAAIQK.G	1295.8	0.000675684	2	CID	1.44702e-07	0.970726	4.04305	0.588209	0.588209	1674.42	1	18/24
	6311, BLM3	R.DVYEEL#L#TQAEIQGNINK.V	2083.08	0.00554775	2	CID	1.04194e-07	0.969634	4.43761	0.443004	0.443004	1841.56	1	21/34
	6331, BLM3	R.DVYEELLTQAEIQGNINK.V	2077.04	0.00481767	2	CID	1.87333e-07	0.969507	4.64017	0.607855	0.607855	1365.66	1	20/34
	6421, BLM4	R.SNQQL#ENDL#NL#MDIK.I	1783.92	0.00336423	2	CID	4.49209e-06	0.946286	4.22878	0.408262	0.408262	1051.76	1	17/28
	6677, BLM3	K.M*FL#GDNAHL#SIINEYL#SQSYQK.F	2596.31	0.00269598	3	CID	0.000173357	0.851927	3.65477	0.398913	0.398913	749.328	1	24/84
	6947, BLM3	K.FVHL#L#DQSDQDFQEEL#DL#MK.M	2462.23	0.00387634	3	CID	0.000139079	0.951465	4.6925	0.384707	0.384707	1390.79	1	31/76
	7065, BLM3	K.GVL#L#EIEDL#QVNQFK.N	1754	0.0022624	2	CID	0.000966198	0.860971	3.10927	0.374457	0.374457	754.368	1	15/28
	7085, BLM3	K.GVLLEIEDLQVNQFK.N	1744.95	0.00177763	2	CID	5.98967e-05	0.917193	3.28309	0.530784	0.530784	937.405	1	15/28
	7167, BLM8	R.L#AAVAL#INAAIQK.G	1301.84	0.000185059	2	CID	3.43321e-05	0.962952	3.75671	0.515912	0.515912	1506.6	1	18/24
	7202, BLM3	K.LEGVLAEVAQHYQDTLIR.A	2055.09	0.00320541	2	CID	7.11463e-07	0.937546	4.08631	0.508671	0.508671	812.16	1	18/34
	7441, BLM3	K.FAL#GIFAINEAVESGDVGK.T	1940.02	0.00382633	2	CID	2.14369e-07	0.947673	3.89796	0.622859	0.622859	975.662	1	19/36
	7607, BLM3	K.VNVNL#L#IFL#L#NK.K	1411.94	0.00105904	2	CID	0.000166751	0.96621	3.69271	0.642375	0.642375	1329.3	1	17/22	1
	7608, BLM3	K.VNVNLLIFLLNK.K	1399.87	0.000819585	2	CID	4.83756e-06	0.963029	3.34634	0.490808	0.490808	1619.19	1	18/22	1
	8281, BLM4	R.IL#AIGL#INEAL#DEGDAQK.T	1892.07	0.00326908	2	CID	0.000244214	0.92614	3.36732	0.518821	0.518821	944.019	1	19/34
	8294, BLM4	R.ILAIGLINEALDEGDAQK.T	1883.01	0.00449329	2	CID	1.98579e-08	0.906807	3.39697	0.403745	0.403745	883.895	1	19/34
33	IPI:IPI00003269.1 Gene_Symbol=ACTBL2 Beta-actin-like protein 2						1.10023e-12	3.07113	38.2255	12	5.3	41976	IPI00003269.1	4 (3 1 0 0 0)
	442, BLM16	R.HQGVMVGMGQK.D	1171.57	0.00516028	2	CID	9.37068e-05	0.946169	3.89138	0.375485	0.375485	976.634	1	16/20	18
	2636, BLM25	R.VAPDEHPILLTEAPLNPK.I	1954.06	0.0030267	2	CID	1.04422e-05	0.227524	2.61769	0.642315	0.642315	224.502	3	13/34
	3884, BLM16	R.SYEL#PDGQVITIGNER.F	1793.91	0.00168242	2	CID	1.10023e-12	0.953965	4.26179	0.40793	0.40793	1018.88	1	21/30	14
	4759, BLM20	R.SYELPDGQVITIGNER.F	1790.89	0.00241601	2	CID	8.3894e-11	0.943476	3.67982	0.440194	0.440194	1054.06	1	20/30	14
34	IPI:IPI00013679.1 Gene_Symbol=DUT Isoform DUT-M of Deoxyuridine 5'-triphosphate nucleotidohydrolase, mitochondrial precursor						1.14908e-12	3.80144	40.2701	17.5	9.9	26689.7	IPI00013679.1	4 (4 0 0 0 0)
	4370, BLM24	K.HFIDVGAGVIDEDYR.G	1705.82	0.00209046	2	CID	1.14908e-12	0.986501	5.40133	0.605523	0.605523	3196.01	1	26/28	4
	4853, BLM25	R.IFYPEIEEVQAL#DDTER.G	2070.01	0.00884243	2	CID	1.42284e-06	0.954866	4.19863	0.473073	0.473073	1083.39	1	20/32	4
	6052, BLM24	R.GNVGVVL#FNFGK.E	1253.71	0.0012925	2	CID	3.30142e-06	0.926789	2.98814	0.511813	0.511813	909.626	1	16/22	4
	6072, BLM24	R.GNVGVVLFNFGK.E	1250.69	0.00129367	2	CID	5.32844e-05	0.933284	3.14272	0.578063	0.578063	794.19	1	16/22	4
35	IPI:IPI00024067.4 Gene_Symbol=CLTC Isoform 1 of Clathrin heavy chain 1						1.23124e-12	29.1089	310.281	18	5.4	191492	IPI00024067.4	31 (31 0 0 0 0)
	2031, BLM4	R.RPISADSAIMNPASK.V	1557.81	0.00182414	2	CID	7.96825e-06	0.961944	4.31577	0.588063	0.588063	1033.37	1	19/28	1
	2801, BLM4	R.PISADSAIMNPASK.V	1401.7	0.00125059	2	CID	1.22245e-07	0.798844	2.91493	0.500862	0.500862	421.112	1	13/26	1
	3351, BLM4	K.VANVELYYR.A	1126.59	-0.00107494	2	CID	0.00045891	0.949392	2.99659	0.522508	0.522508	1088.62	1	14/16	1
	3714, BLM4	K.VSQPIEGHAASFAQFK.M	1716.87	0.00208871	2	CID	6.44275e-06	0.947268	3.20521	0.573687	0.573687	1172.62	1	20/30	1
	3806, BLM4	K.AHTM*TDDVTFWK.W	1467.66	0.000837107	2	CID	2.36479e-05	0.918616	2.74732	0.577246	0.577246	832.562	1	15/22	1
	4061, BLM4	R.KFNAL#FAQGNYSEAAK.V	1761.9	0.00263125	2	CID	9.82055e-09	0.981528	5.6147	0.536443	0.536443	1914.84	1	24/30	1
	4088, BLM4	K.L#L#YNNVSNFGR.L	1302.71	0.000578384	2	CID	3.47988e-06	0.92484	3.18437	0.529517	0.529517	777.607	1	14/20	1
	4101, BLM4	R.KFNALFAQGNYSEAAK.V	1758.88	-0.000249674	3	CID	0.000198255	0.954246	4.3393	0.51262	0.51262	1365.45	1	28/60	1
	4260, BLM4	K.HDVVFLITK.Y	1071.62	-3.0571e-05	2	CID	2.15413e-07	0.963875	2.90196	0.708364	0.708364	1375.94	1	14/16	1
	4562, BLM4	K.FNAL#FAQGNYSEAAK.V	1633.8	0.00250148	2	CID	4.20931e-05	0.963775	3.95547	0.574016	0.574016	1279.44	1	20/28	1
	4621, BLM4	K.FNALFAQGNYSEAAK.V	1630.79	0.00299093	2	CID	8.38726e-08	0.971853	4.6391	0.454472	0.454472	1534.56	1	22/28	1
	4822, BLM4	K.AHTMTDDVTFWK.W	1451.66	0.00173355	2	CID	3.53774e-05	0.934211	3.74096	0.421429	0.421429	887.946	1	15/22	1
	4843, BLM4	K.L#HIIEVGTPPTGNQPFPK.K	1948.07	0.0039785	2	CID	2.46919e-06	0.949051	4.36745	0.598378	0.598378	677.169	1	19/34	1
	5137, BLM4	R.L#ASTL#VHL#GEYQAAVDGAR.K	1980.09	0.00309957	2	CID	7.07442e-09	0.97207	4.73642	0.600265	0.600265	1403.29	1	23/36	1
	5164, BLM4	R.LASTLVHLGEYQAAVDGAR.K	1971.03	0.00322516	2	CID	3.53273e-12	0.968622	4.7542	0.571859	0.571859	1194.05	1	23/36	1
	5285, BLM4	R.NNL#AGAEEL#FAR.K	1310.7	0.000739379	2	CID	0.000194648	0.904932	3.286	0.264686	0.264686	935.985	1	16/22	1
	5309, BLM4	R.AL#EHFTDL#YDIK.R	1470.77	0.00103866	2	CID	0.000250173	0.960033	3.96383	0.399152	0.399152	1400.01	1	17/22	1
	5310, BLM4	R.NNLAGAEELFAR.K	1304.66	0.000253441	2	CID	2.42983e-05	0.915043	3.14525	0.471743	0.471743	820.59	1	15/22	1
	5970, BLM4	K.VGEQAQVVIIDMNDPSNPIR.R	2195.11	0.00498631	2	CID	3.43392e-12	0.976454	5.38241	0.493874	0.493874	1682.98	1	24/38	1
	6228, BLM4	R.ISGETIFVTAPHEATAGIIGVNR.K	2353.25	0.00266101	3	CID	1.23124e-12	0.969629	5.11668	0.635661	0.635661	1550.63	1	34/88	1
	6933, BLM4	K.WL#L#L#TGISAQQNR.V	1508.89	0.00260559	2	CID	1.78657e-06	0.957178	3.93537	0.519791	0.519791	1144.55	1	17/24	1
	7029, BLM4	K.WLLLTGISAQQNR.V	1499.83	0.00175461	2	CID	1.59384e-11	0.975841	4.13103	0.538806	0.538806	1882.05	1	21/24	1
	7314, BLM4	R.KDPELWGSVLLESNPYR.R	2003.02	0.00412415	2	CID	3.31051e-08	0.963914	4.5168	0.491992	0.491992	1279.79	1	20/32	1
	7427, BLM4	K.SVDPTL#AL#SVYL#R.A	1442.86	-0.000373676	2	CID	0.000118423	0.914781	3.14875	0.390386	0.390386	1134.71	1	15/24	1
	7465, BLM4	K.SVDPTLALSVYLR.A	1433.8	0.000606402	2	CID	1.72692e-06	0.898161	2.87051	0.558289	0.558289	817.092	1	14/24	1
	7486, BLM4	K.SVNESL#NNL#FITEEDYQAL#R.T	2364.2	0.00413929	2	CID	6.10493e-09	0.936895	4.51747	0.524653	0.524653	665.506	1	17/38	1
	7518, BLM4	K.SVNESLNNLFITEEDYQALR.T	2355.15	0.00414281	2	CID	2.21467e-07	0.951877	4.48729	0.593299	0.593299	809.908	1	19/38	1
	7604, BLM4	K.ADDPSSYMEVVQAANTSGNWEEL#VK.Y	2743.26	0.00320234	3	CID	0.000224162	0.767342	3.79126	0.33428	0.33428	416.991	4	23/96	1
	8073, BLM4	K.DPELWGSVLLESNPYR.R	1874.93	0.00118676	2	CID	5.11548e-07	0.964454	4.4229	0.541225	0.541225	1357.51	1	18/30	1
	8109, BLM4	K.DPEL#WGSVL#L#ESNPYR.R	1883.98	0.00411293	2	CID	6.3678e-06	0.922197	3.54814	0.525311	0.525311	835.71	1	16/30	1
	8521, BLM4	R.KFDVNTSAVQVL#IEHIGNL#DR.A	2374.3	0.00469908	3	CID	7.3049e-06	0.970002	5.2259	0.508198	0.508198	1773.48	1	32/80	1
36	IPI:IPI00013881.6 Gene_Symbol=HNRNPH1 Heterogeneous nuclear ribonucleoprotein H						1.33116e-12	7.57754	80.2679	23.8	5.9	49198.4	IPI00013881.6	8 (8 0 0 0 0)
	6760, BLM14	K.HTGPNSPDTANDGFVR.L	1684.77	0.00353469	2	CID	2.44921e-09	0.969241	4.34284	0.578106	0.578106	1496.15	1	20/30	2
	7066, BLM14	R.GAYGGGYGGYDDYNGYNDGYGFGSDR.F	2717.04	0.00608535	2	CID	1.33116e-12	0.955348	4.93656	0.559661	0.559661	1008.82	1	19/50	1
	7199, BLM14	R.VTGEADVEFATHEDAVAAM*SK.D	2194	0.00342387	3	CID	1.55409e-11	0.946967	4.74644	0.510548	0.510548	925.606	1	33/80	1
	7530, BLM15	R.STGEAFVQFASQEIAEK.A	1841.89	0.00445936	2	CID	5.99147e-10	0.979327	4.96924	0.543579	0.543579	2098.88	1	23/32	2
	7559, BLM14	R.PSGEAFVEL#ESEDEVK.L	1767.84	0.00343087	2	CID	5.75797e-09	0.981478	5.30935	0.457808	0.457808	2418.84	1	23/30	1
	7877, BLM14	K.SNNVEM*DWVLK.H	1350.64	0.000816452	2	CID	0.000227741	0.908558	3.10335	0.350636	0.350636	809.858	1	15/20	1
	9114, BLM14	K.SNNVEMDWVL#K.H	1337.66	0.00110137	2	CID	7.00909e-05	0.903655	3.08736	0.473299	0.473299	619.329	1	14/20	1
	9221, BLM14	K.SNNVEMDWVLK.H	1334.64	0.000980476	2	CID	6.3736e-05	0.932968	3.21581	0.512785	0.512785	804.247	1	15/20	1
37	IPI:IPI00220642.7 Gene_Symbol=YWHAG 14-3-3 protein gamma						1.52767e-12	7.6625	80.2791	29.6	4.7	28284.9	IPI00220642.7	8 (8 0 0 0 0)
	404, BLM21	K.AYSEAHEISK.E	1134.54	-0.00066126	2	CID	0.000147798	0.955564	3.23149	0.454974	0.454974	1304.09	1	16/18
	1615, BLM21	R.YLAEVATGEK.R	1080.56	-0.00133266	2	CID	2.56614e-06	0.933458	2.71385	0.570733	0.570733	832.214	1	15/18
	3021, BLM21	K.NVTELNEPLSNEER.N	1643.79	0.00260115	2	CID	1.31877e-08	0.921553	2.82166	0.579978	0.579978	739.429	1	18/26
	3051, BLM21	K.NVTEL#NEPL#SNEER.N	1649.82	0.0022326	2	CID	5.29653e-09	0.956395	4.15487	0.482465	0.482465	1070.16	1	18/26
	4694, BLM21	R.DNL#TL#WTSDQQDDDGGEGNN.-	2199.92	0.00401864	2	CID	1.40895e-08	0.978974	5.58207	0.520638	0.520638	1683.37	1	26/38
	4749, BLM21	R.DNLTLWTSDQQDDDGGEGNN.-	2193.88	0.00450927	2	CID	1.52767e-12	0.982789	5.45127	0.716797	0.716797	1892.85	1	27/38
	8277, BLM21	K.TAFDDAIAEL#DTL#NEDSYK.D	2137.01	0.00305973	2	CID	3.14304e-11	0.981324	5.31358	0.705891	0.705891	1766.99	1	25/36
	8300, BLM21	K.TAFDDAIAELDTLNEDSYK.D	2130.97	0.00182793	3	CID	6.8261e-09	0.95244	4.7769	0.496026	0.496026	1129.92	1	30/72
38	IPI:IPI00304925.5 Gene_Symbol=HSPA1A;HSPA1B Heat shock 70 kDa protein 1						1.71529e-12	10.4369	110.242	13.9	5.4	70009.2	IPI00304925.5	11 (11 0 0 0 0)
	2636, BLM28	K.NQVALNPQNTVFDAK.R	1658.85	0.00292669	2	CID	8.62859e-10	0.966472	4.17241	0.478286	0.478286	1339.28	1	22/28	1
	3178, BLM11	K.FGDPVVQSDMK.H	1222.58	0.000922653	2	CID	8.2194e-07	0.932814	2.98211	0.49394	0.49394	879.349	1	16/20	1
	3465, BLM12	R.L#VNHFVEEFK.R	1264.68	0.000212135	2	CID	0.000188471	0.929703	2.73459	0.446987	0.446987	1136.89	1	14/18	2
	4043, BLM12	K.HWPFQVINDGDKPK.V	1680.85	0.0140493	3	CID	3.36019e-09	0.914999	3.89638	0.365385	0.365385	989.87	1	25/52	1
	4201, BLM11	R.LVNHFVEEFK.R	1261.66	-0.000397045	2	CID	4.24714e-07	0.916435	3.06701	0.53125	0.53125	821.634	1	12/18	2
	4542, BLM11	K.NQVAL#NPQNTVFDAK.R	1661.87	0.00304758	2	CID	3.17647e-08	0.956658	4.43461	0.500477	0.500477	889.81	1	19/28	1
	4974, BLM11	K.AQIHDLVLVGGSTR.I	1465.81	0.00796368	2	CID	3.74317e-09	0.967013	3.63685	0.566122	0.566122	1605.2	1	20/26	2
	4975, BLM11	K.AQIHDL#VL#VGGSTR.I	1471.85	0.00747306	2	CID	2.20055e-07	0.970051	3.88504	0.599027	0.599027	1688.7	1	19/26	2
	6049, BLM11	R.IINEPTAAAIAYGL#DR.T	1690.92	0.000906931	2	CID	1.40012e-10	0.965522	4.20977	0.48983	0.48983	1355.57	1	22/30	2
	6092, BLM11	R.IINEPTAAAIAYGLDR.T	1687.9	0.00261709	2	CID	1.71529e-12	0.97797	4.83069	0.692701	0.692701	1503.78	1	23/30	2
	6942, BLM11	K.L#L#QDFFNGR.D	1115.61	0.00447279	2	CID	0.000446028	0.939307	2.89629	0.385894	0.385894	1178.94	1	14/16	2
39	IPI:IPI00302592.2 Gene_Symbol=FLNA filamin A, alpha isoform 1						1.8141e-12	69.6085	770.276	30.7	5.6	279841	IPI00302592.2	77 (77 0 0 0 0)
	327, BLM2	K.VAQPTITDNK.D	1086.58	-0.000181526	2	CID	5.29117e-06	0.954363	3.48915	0.659446	0.659446	712.902	1	16/18	3
	335, BLM2	R.DAPQDFHPDR.V	1197.53	-0.000202145	2	CID	1.06997e-06	0.934363	2.7737	0.516628	0.516628	858.613	1	16/18	2
	995, BLM2	K.GTVEPQLEAR.G	1099.57	-0.00092367	2	CID	2.31342e-05	0.926781	2.781	0.606923	0.606923	629.617	1	16/18	2
	1568, BLM3	K.VEPGLGADNSVVR.F	1312.69	0.000650029	2	CID	2.05097e-07	0.874408	2.60795	0.513934	0.513934	329.776	1	18/24	3
	1576, BLM3	R.EATTEFSVDAR.A	1225.57	0.000838103	2	CID	1.69293e-06	0.936125	2.93035	0.606698	0.606698	873.259	1	15/20	2
	1596, BLM4	K.VTAQGPGLEPSGNIANK.T	1652.86	0.00139521	2	CID	2.62285e-05	0.805719	3.14857	0.440338	0.440338	457.276	1	15/32	2
	1658, BLM2	K.AGVAPLQVK.V	882.541	-0.000336659	2	CID	0.000119635	0.905422	2.7005	0.578724	0.578724	608.831	1	14/16	3
	1844, BLM2	R.AYGPGIEPTGNM*VK.K	1449.7	0.00100607	2	CID	0.000524401	0.711076	2.83717	0.554336	0.554336	353.47	1	12/26	2
	1849, BLM2	R.YAPSEAGLHEM*DIR.Y	1604.74	0.00136229	2	CID	1.30783e-05	0.906643	2.80127	0.481133	0.481133	1107.41	1	18/26	3
	1889, BLM4	K.AFGPGLQGGSAGSPAR.F	1429.72	0.000423612	2	CID	9.6526e-09	0.930386	3.61598	0.419604	0.419604	1035.4	1	19/30	3
	2061, BLM3	R.DVDIIDHHDNTYTVK.Y	1784.84	0.00261326	2	CID	3.43013e-05	0.91655	3.47916	0.462666	0.462666	845.315	1	16/28	2
	2196, BLM2	K.VAQPTITDNKDGTVTVR.Y	1814.96	0.00263748	2	CID	1.93715e-05	0.848368	2.99657	0.636469	0.636469	549.633	1	15/32	3
	2310, BLM3	R.VANPSGNLTETYVQDR.G	1763.86	0.00196813	2	CID	1.8141e-12	0.96784	4.44858	0.621636	0.621636	1195.7	1	20/30	2
	2497, BLM3	K.WGDEHIPGSPYR.V	1413.65	0.00146442	2	CID	0.000810137	0.772544	2.60553	0.354472	0.354472	352.829	1	14/22	2
	2599, BLM3	R.ANLPQSFQVDTSK.A	1434.72	0.00244483	2	CID	9.5654e-10	0.931151	3.08967	0.593924	0.593924	740.366	1	17/24	3
	2639, BLM2	K.YNEQHVPGSPFTAR.V	1602.77	0.00254984	2	CID	3.62576e-08	0.959027	4.30178	0.579458	0.579458	947.605	1	20/26	2
	2648, BLM2	R.TGVEL#GKPTHFTVNAK.A	1701.94	0.00213442	2	CID	6.12325e-09	0.881766	3.18645	0.613163	0.613163	577.077	1	17/30	2
	2699, BLM2	R.TGVELGKPTHFTVNAK.A	1698.92	-1.40804e-05	3	CID	9.79337e-06	0.837217	3.62769	0.534058	0.534058	663.691	1	22/60	2
	2775, BLM3	R.EAGAGGL#AIAVEGPSK.A	1429.77	0.00105076	2	CID	4.11741e-06	0.950024	3.56726	0.485592	0.485592	1431.78	1	19/30	4
	2807, BLM2	K.YGGQPVPNFPSK.L	1290.65	0.000772363	2	CID	6.72293e-07	0.905748	3.34416	0.55759	0.55759	449.185	1	15/22	2
	2823, BLM3	R.L#TVSSL#QESGL#K.V	1270.76	6.53287e-05	2	CID	0.000100261	0.747958	2.7405	0.455185	0.455185	444.636	1	11/22	2
	2876, BLM4	R.FVPAEMGTHTVSVK.Y	1502.77	0.000449778	2	CID	1.22799e-08	0.879372	2.99987	0.529362	0.529362	465.932	1	16/26	4
	2959, BLM2	R.VANPSGNL#TETYVQDR.G	1766.87	0.00282145	2	CID	3.7268e-11	0.967949	4.64457	0.607396	0.607396	1112.09	1	20/30	2
	3327, BLM3	K.VNQPASFAVSL#NGAK.G	1505.81	0.00124185	2	CID	0.000543098	0.881999	3.50992	0.391765	0.391765	515.398	1	17/28	2
	3356, BLM2	R.GAGTGGL#GL#AVEGPSEAK.M	1576.84	0.00126841	2	CID	1.09313e-06	0.9078	3.41617	0.553679	0.553679	844.999	1	17/34	2
	3383, BLM3	R.AWGPGL#EGGVVGK.S	1229.67	0.000324483	2	CID	2.14079e-07	0.936555	3.46347	0.447305	0.447305	1046.51	1	17/24	2
	3396, BLM2	R.GAGTGGLGLAVEGPSEAK.M	1570.81	0.00249146	2	CID	2.9761e-08	0.944232	3.95779	0.656324	0.656324	883.001	1	18/34	2
	3397, BLM4	R.YAPSEAGL#HEMDIR.Y	1591.76	0.00237964	2	CID	2.81386e-05	0.742916	2.77951	0.309382	0.309382	477.712	1	14/26	3
	3421, BLM3	R.AWGPGLEGGVVGK.S	1226.65	0.000691866	2	CID	1.86945e-09	0.958882	3.67903	0.637585	0.637585	1070.96	1	18/24	2
	3479, BLM2	R.YAPSEAGLHEMDIR.Y	1588.74	0.00164839	2	CID	1.66777e-08	0.8996	2.72889	0.487698	0.487698	926.249	1	17/26	3
	3499, BLM4	R.EAGAGGLAIAVEGPSK.A	1426.75	0.00190643	2	CID	1.38663e-07	0.970714	4.16436	0.602064	0.602064	1651.7	1	21/30	4
	3547, BLM2	R.LTVSSLQESGLK.V	1261.7	0.000190915	2	CID	2.90212e-05	0.902236	2.85566	0.580968	0.580968	841.169	1	14/22	2
	3634, BLM2	K.VTVL#FAGQHIAK.S	1286.77	8.39034e-05	2	CID	1.69041e-06	0.907567	3.08557	0.474778	0.474778	739.767	1	15/22	2
	3653, BLM4	K.FADQHVPGSPFSVK.V	1515.76	0.00210192	2	CID	4.155e-06	0.669948	3.02153	0.260312	0.260312	333.47	2	13/26	3
	3674, BLM2	K.VTVLFAGQHIAK.S	1283.75	0.000329216	2	CID	7.07225e-08	0.958805	3.79798	0.629369	0.629369	966.483	1	17/22	2
	3775, BLM2	K.YGGPYHIGGSPFK.A	1379.67	0.00046838	2	CID	9.58956e-07	0.950081	3.56692	0.555952	0.555952	1271.33	1	18/24	2
	3784, BLM2	K.THIQDNHDGTYTVAYVPDVTGR.Y	2459.16	0.00576278	2	CID	1.89364e-08	0.970418	4.63978	0.567199	0.567199	1712.46	1	23/42	3
	3935, BLM2	K.GKLDVQFSGLTK.G	1292.72	0.000971701	2	CID	0.000907219	0.89094	2.73522	0.48305	0.48305	944.151	1	16/22	2
	4062, BLM2	K.VNQPASFAVSLNGAK.G	1502.8	0.00124302	2	CID	9.25137e-09	0.955987	4.29834	0.640499	0.640499	677.359	1	19/28	2
	4116, BLM3	K.YTPVQQGPVGVNVTYGGDPIPK.S	2286.18	0.00790043	2	CID	1.99218e-07	0.924473	4.17855	0.526355	0.526355	613.672	1	19/42	2
	4126, BLM3	R.L#VSNHSL#HETSSVFVDSL#TK.A	2209.18	0.00163046	3	CID	9.95209e-10	0.965563	5.15991	0.541041	0.541041	1461.65	1	30/76	2
	4219, BLM2	K.IPEISIQDM*TAQVTSPSGK.T	2018.01	0.00364811	2	CID	3.84704e-08	0.981065	5.20588	0.706296	0.706296	1971.77	1	24/36	3
	4237, BLM2	K.DAGEGGL#SL#AIEGPSK.A	1506.79	0.00248673	2	CID	9.85495e-07	0.963746	4.1003	0.628755	0.628755	1328.3	1	20/30	2
	4255, BLM2	R.SAGQGEVL#VYVEDPAGHQEEAK.V	2316.12	0.00102954	3	CID	1.11685e-07	0.895007	3.77079	0.468092	0.468092	1056.07	1	29/84	2
	4273, BLM3	R.IANLQTDLSDGLR.L	1415.75	0.00116428	2	CID	1.27261e-06	0.948534	3.69402	0.498018	0.498018	1054.48	1	17/24	2
	4281, BLM2	K.DAGEGGLSLAIEGPSK.A	1500.75	0.00261114	2	CID	1.72937e-09	0.980804	5.26385	0.640266	0.640266	2004.99	1	23/30	2
	4294, BLM10	R.IANL#QTDL#SDGL#R.L	1424.81	0.00177112	2	CID	3.22665e-06	0.832513	2.81067	0.449119	0.449119	654.641	1	13/24	2
	4316, BLM3	K.YGGDEIPFSPYR.V	1400.65	0.000744654	2	CID	6.54769e-08	0.908494	3.60724	0.184767	0.184767	672.222	1	18/22	3
	4350, BLM2	R.SAGQGEVLVYVEDPAGHQEEAK.V	2313.1	0.00446213	2	CID	0.000252968	0.758234	2.94457	0.462249	0.462249	369.871	1	17/42	2
	4486, BLM2	K.L#DVQFSGL#TK.G	1113.64	-3.55638e-05	2	CID	8.24504e-06	0.949703	3.20809	0.557483	0.557483	1047.92	1	15/18	2
	4491, BLM4	K.LDVQFSGLTK.G	1107.6	0.000210921	2	CID	0.000112631	0.920706	3.04945	0.447058	0.447058	812.896	1	14/18	2
	4672, BLM3	K.GL#VEPVDVVDNADGTQTVNYVPSR.E	2547.28	0.00412842	2	CID	3.18976e-09	0.952789	4.26569	0.468054	0.468054	1242.2	1	23/46	3
	4795, BLM2	R.LVSNHSLHETSSVFVDSLTK.A	2200.12	0.00291571	3	CID	1.38801e-07	0.93971	4.13019	0.530735	0.530735	1215.85	1	30/76	2
	5019, BLM2	K.DAGEGL#L#AVQITDPEGKPK.K	1944.06	0.00368217	2	CID	5.9044e-08	0.967267	4.17884	0.65128	0.65128	1517.13	1	22/36	3
	5027, BLM2	R.DAGYGGL#SL#SIEGPSK.V	1556.81	0.00111889	2	CID	1.04511e-10	0.977588	4.59929	0.657098	0.657098	1963	1	23/30	3
	5038, BLM5	K.SPFSVAVSPSL#DL#SK.I	1539.85	0.00506789	2	CID	0.000432305	0.522705	2.68962	0.345103	0.345103	282.764	1	11/28	2
	5045, BLM2	R.DAGYGGLSLSIEGPSK.V	1550.77	0.00136538	2	CID	2.70911e-07	0.955902	4.09741	0.571412	0.571412	1279.68	1	19/30	3
	5061, BLM2	K.DAGEGLLAVQITDPEGKPK.K	1938.02	-0.000479319	3	CID	7.22561e-10	0.912007	3.79216	0.539092	0.539092	815.945	1	31/72	3
	5146, BLM4	K.NGQHVASSPIPVVISQSEIGDASR.V	2448.25	0.00308681	3	CID	4.98527e-09	0.957013	4.9698	0.429779	0.429779	1526.63	1	32/92	3
	5411, BLM2	K.GLVEPVDVVDNADGTQTVNYVPSR.E	2544.26	0.00608272	2	CID	7.27728e-06	0.924389	3.63431	0.583458	0.583458	1077.45	1	20/46	3
	5525, BLM2	K.DAGEGL#L#AVQITDPEGK.P	1718.91	0.00150667	2	CID	2.14439e-06	0.960103	4.25646	0.587756	0.587756	1332.23	1	19/32	3
	5553, BLM2	K.DAGEGLLAVQITDPEGK.P	1712.87	0.00297386	2	CID	4.46254e-06	0.947574	3.47567	0.562576	0.562576	1257.19	1	19/32	3
	5840, BLM4	K.SPFSVAVSPSLDLSK.I	1533.82	0.00128605	2	CID	0.000120585	0.899956	3.41363	0.438061	0.438061	664.33	1	17/28	2
	5932, BLM2	R.EGPYSISVL#YGDEEVPR.S	1912.94	0.00363407	2	CID	6.92378e-08	0.921397	3.90162	0.515866	0.515866	698.79	1	17/32	3
	6020, BLM4	R.EGPYSISVLYGDEEVPR.S	1909.92	0.00412352	2	CID	3.62266e-08	0.905055	3.90495	0.449381	0.449381	624.58	1	16/32	3
	6031, BLM4	R.VSGQGL#HEGHTFEPAEFIIDTR.D	2443.21	0.00270318	3	CID	0.000909382	0.878645	4.02545	0.372792	0.372792	778.38	1	26/84	3
	6130, BLM3	R.AEAGVPAEFSIWTR.E	1533.77	0.00288978	2	CID	8.81872e-08	0.934267	3.97528	0.50717	0.50717	469.898	1	18/26	4
	6152, BLM2	K.FNEEHIPDSPFVVPVASPSGDAR.R	2467.19	0.00579874	2	CID	7.2811e-10	0.951063	4.28607	0.544818	0.544818	935.409	1	25/44	4
	6238, BLM2	K.HTAM*VSWGGVSIPNSPFR.V	1958.95	0.00440147	2	CID	4.00046e-05	0.956608	4.09818	0.658905	0.658905	1039.13	1	20/34	2
	6371, BLM2	R.FGGEHVPNSPFQVTAL#AGDQPSVQPPL#R.S	2951.53	0.00429111	3	CID	0.000179478	0.907478	4.59216	0.486127	0.486127	632.561	1	30/108	2
	6447, BLM4	R.FGGEHVPNSPFQVTALAGDQPSVQPPLR.S	2945.49	0.0047207	3	CID	2.20352e-09	0.916738	4.32171	0.540867	0.540867	672.743	1	32/108	2
	6528, BLM6	K.IPEISIQDMTAQVTSPSGK.T	2002.02	0.00344592	2	CID	2.41984e-11	0.968857	4.74603	0.673484	0.673484	1198.04	1	20/36	3
	6848, BLM4	K.HTAMVSWGGVSIPNSPFR.V	1942.96	0.00529791	2	CID	8.18484e-08	0.930918	3.92518	0.566979	0.566979	753.068	1	17/34	2
	7036, BLM2	K.ASGPGLNTTGVPASLPVEFTIDAK.D	2342.22	0.00401337	2	CID	3.11527e-05	0.847587	3.37827	0.645321	0.645321	273.948	1	18/46	3
	7050, BLM4	K.ASGPGL#NTTGVPASL#PVEFTIDAK.D	2348.26	0.00401102	2	CID	6.58597e-08	0.857396	3.70261	0.542884	0.542884	313.137	1	17/46	3
	7260, BLM2	R.GAGSYTIM*VL#FADQATPTSPIR.V	2315.18	0.0037791	2	CID	2.16642e-05	0.864028	3.57602	0.552391	0.552391	551.226	1	17/42	3
	8340, BLM2	K.VGSAADIPINISETDLSLLTATVVPPSGR.E	2893.55	0.00597135	2	CID	1.49973e-09	0.923102	4.38124	0.591233	0.591233	617.47	1	19/56	5
40	IPI:IPI00299024.9 Gene_Symbol=BASP1 Brain acid soluble protein 1						1.85296e-12	7.15238	80.2718	47.6	4.5	22680	IPI00299024.9	8 (8 0 0 0 0)
41	IPI:IPI00032851.1 Gene_Symbol=COPZ1 Coatomer subunit zeta-1						2.25486e-12	2.7459	30.2865	19.8	4.5	20185.5	IPI00032851.1	3 (3 0 0 0 0)
	4689, BLM25	R.GEDVPL#TEQTVSQVL#QSAK.E	2035.08	0.0049374	2	CID	1.55787e-09	0.972423	5.21223	0.672317	0.672317	1011.63	1	22/36	4
	4710, BLM25	R.GEDVPLTEQTVSQVLQSAK.E	2029.04	0.00335283	2	CID	2.25486e-12	0.981151	5.72979	0.501484	0.501484	1896.73	1	27/36	4
	5994, BLM25	R.TDSEIALLEGLTVVYK.S	1750.95	0.0039112	2	CID	0.000915433	0.792327	2.63597	0.502992	0.502992	536.662	1	14/30	2
42	IPI:IPI00003021.1 Gene_Symbol=ATP1A2 Sodium/potassium-transporting ATPase subunit alpha-2 precursor						2.51243e-12	1.91809	20.247	3.6	5.4	112194	IPI00003021.1	2 (2 0 0 0 0)
	3715, BLM4	R.QGAIVAVTGDGVNDSPAL#K.K	1814.97	0.00279316	2	CID	1.03302e-05	0.946345	4.20316	0.577563	0.577563	881.126	1	19/36	6
	4674, BLM5	K.GVGIISEGNETVEDIAAR.L	1829.92	0.0024921	2	CID	2.51243e-12	0.971741	4.61741	0.673186	0.673186	1375.11	1	21/34	6
43	IPI:IPI00009904.1 Gene_Symbol=PDIA4 Protein disulfide-isomerase A4 precursor						2.94653e-12	12.5427	138.235	20.6	4.8	72887.1	IPI00009904.1	14 (13 1 0 0 0)
	1890, BLM10	K.IDATSASVL#ASR.F	1193.66	-0.000288518	2	CID	3.65986e-05	0.932477	2.929	0.497044	0.497044	1124.86	1	16/22
	2338, BLM10	K.VSQGQL#VVMQPEK.F	1445.79	0.00191345	2	CID	0.000382969	0.872516	2.79724	0.344299	0.344299	945.906	1	15/24
	2711, BLM11	K.IDATSASVLASR.F	1190.64	0.00166578	2	CID	1.09787e-08	0.938507	2.99375	0.596364	0.596364	1130.76	1	15/22
	3417, BLM10	K.GESDPAYQQYQDAANNL#R.E	2042.92	0.00596437	2	CID	1.60802e-06	0.955431	4.42556	0.567109	0.567109	931.522	1	19/34
	3483, BLM10	K.FAM*EPEEFDSDTL#R.E	1705.75	0.0056088	2	CID	3.29618e-05	0.864853	3.1197	0.537621	0.537621	423.263	1	14/26
	3662, BLM10	R.FDVSGYPTLK.I	1126.58	0.000881114	2	CID	4.87031e-05	0.945042	3.00208	0.420709	0.420709	1311.39	1	15/18	1
	3678, BLM10	K.YGIVDYM*IEQSGPPSK.E	1799.85	0.00470893	2	CID	2.35361e-06	0.899751	2.98067	0.484544	0.484544	873.819	1	17/30	1
	4503, BLM10	K.DL#GL#SESGEDVNAAIL#DESGKK.F	2256.16	0.00244179	2	CID	2.94653e-12	0.93971	4.60633	0.477421	0.477421	874.911	1	18/42
	4527, BLM10	K.DLGLSESGEDVNAAILDESGKK.F	2247.1	0.0090371	2	CID	3.62731e-09	0.90707	3.71334	0.52042	0.52042	811.888	1	17/42
	4804, BLM10	K.FAMEPEEFDSDTL#R.E	1689.75	0.00504041	2	CID	6.35438e-06	0.879226	3.4582	0.406221	0.406221	401.171	1	16/26
	5228, BLM10	K.VEGFPTIYFAPSGDKK.N	1755.9	0.00290573	2	CID	0.000200682	0.615625	2.60117	0.320552	0.320552	420.005	1	13/30
	5696, BLM10	K.YGIVDYMIEQSGPPSK.E	1783.86	0.00377432	2	CID	8.64627e-07	0.974246	4.69929	0.517935	0.517935	1747.44	1	21/30	1
	5891, BLM10	K.VEGFPTIYFAPSGDK.K	1627.8	0.00692635	2	CID	1.40066e-07	0.880618	3.30476	0.550402	0.550402	455.323	1	15/28
	6410, BLM10	K.DGDDVIIIGVFK.G	1290.69	-9.8941e-05	2	CID	2.29501e-06	0.937611	2.97968	0.399125	0.399125	1148.48	1	18/22
44	IPI:IPI00177498.14 Gene_Symbol=LIMCH1 Isoform 3 of LIM and calponin homology domains-containing protein 1						2.9543e-12	22.9341	250.264	14.9	6	181812	IPI00177498.14	25 (25 0 0 0 0)
	1291, BLM4	K.GQLGDAVSGTDVR.I	1274.63	-4.87857e-05	2	CID	2.67855e-06	0.903604	2.86134	0.531034	0.531034	879.024	1	15/24	7
	1826, BLM4	K.GSL#TEGAL#AHSGNPVSK.G	1630.87	0.00107677	2	CID	3.36427e-05	0.883788	3.27089	0.573809	0.573809	664.288	1	15/32	7
	2025, BLM4	R.ASVLDTSMSAGSGSPSK.T	1581.74	0.00219918	2	CID	1.58031e-07	0.980159	4.99655	0.595747	0.595747	2235.4	1	22/32	7
	2453, BLM4	R.EEDDKWQDDL#AR.W	1522.68	0.00158534	2	CID	0.000930047	0.789387	2.89573	0.387383	0.387383	450.644	1	12/22	7
	2487, BLM4	R.EEDDKWQDDLAR.W	1519.67	0.00195272	2	CID	0.000806599	0.900904	3.58888	0.485899	0.485899	523.174	1	13/22	7
	3182, BLM4	K.SWSTATSPL#GGER.P	1351.67	-7.50176e-05	2	CID	6.90243e-05	0.930655	2.71496	0.394907	0.394907	1346.79	1	18/24	7
	3220, BLM4	K.SWSTATSPLGGER.P	1348.65	0.001391	2	CID	2.05982e-06	0.950679	2.85198	0.382493	0.382493	1741.15	1	19/24	7
	3601, BLM4	K.GNIEL#ASSEPQHFTTTVTR.C	2091.05	0.00495097	2	CID	4.75583e-07	0.918241	3.91026	0.577796	0.577796	546.988	1	17/36	7
	3820, BLM13	K.SFQGDDSDL#L#L#K.T	1346.71	-0.000578049	2	CID	5.93065e-07	0.907659	3.00957	0.369809	0.369809	736.025	1	17/22	7
	4127, BLM22	K.ESQL#FDPSDL#QDTSNR.V	1857.87	0.00228777	2	CID	1.26394e-07	0.945056	4.14223	0.452025	0.452025	860.654	1	19/30	4
	4278, BLM4	R.QEQL#QL#INNQL#R.E	1505.87	0.00129201	2	CID	0.000604564	0.879628	3.19915	0.365685	0.365685	657.689	1	14/22	7
	4464, BLM4	K.ESQLFDPSDLQDTSNR.V	1851.84	0.00326668	2	CID	1.68748e-05	0.877287	3.12162	0.309891	0.309891	817.143	1	18/30	4
	4563, BLM4	R.TPVSDDAESTSMFDMR.C	1788.74	0.00220887	2	CID	2.9543e-12	0.950482	3.94418	0.535732	0.535732	974.443	1	19/30	4
	4563, BLM22	R.DDSFDSL#DSFGSR.S	1450.62	-0.000467182	2	CID	1.60119e-07	0.978712	4.3579	0.605116	0.605116	2077.29	1	20/24	8
	4926, BLM4	R.DDSFDSLDSFGSR.S	1447.6	0.0019754	2	CID	1.09549e-06	0.976088	4.06119	0.597894	0.597894	1923.43	1	20/24	8
	5088, BLM4	K.MPEANQL#HL#PNL#NSQVDSPSSEK.S	2544.27	0.00292401	3	CID	0.000544041	0.839328	3.76534	0.280466	0.280466	810.177	1	27/88	5
	5096, BLM4	K.MPEANQLHLPNLNSQVDSPSSEK.S	2535.21	0.00384305	3	CID	6.44606e-06	0.933493	4.61161	0.434836	0.434836	1075.24	1	28/88	5
	5182, BLM18	K.EFEGL#L#AQMR.K	1199.64	-0.0003741	2	CID	0.000989092	0.891023	2.61005	0.50878	0.50878	669.116	1	13/18	4
	5266, BLM4	R.FTISEAVLER.L	1164.63	-0.000378776	2	CID	0.000148527	0.933674	2.87927	0.432087	0.432087	1036.54	1	15/18	7
	6039, BLM4	K.EFEGLLAQMR.K	1193.6	0.00109309	2	CID	4.68767e-05	0.896676	2.69481	0.506487	0.506487	679.502	1	13/18	4
	6368, BLM4	K.FWAWDPEEER.R	1364.59	0.00174096	2	CID	3.3568e-05	0.854899	2.68938	0.238826	0.238826	649.087	1	14/18	7
	6394, BLM4	R.SQEEAEGILQQYIER.F	1792.87	0.0036202	2	CID	2.62849e-10	0.982085	5.281	0.599553	0.599553	2024.57	1	23/28	7
	6557, BLM6	R.SQEEAEGIL#QQYIER.F	1795.89	0.0025204	2	CID	5.05725e-09	0.972069	4.66979	0.610962	0.610962	1368.47	1	19/28	7
	7847, BLM4	K.SPEPEATLTFPFLDK.M	1691.85	0.00149394	2	CID	5.0343e-07	0.933631	3.52997	0.608802	0.608802	819.243	1	16/28	7
	8006, BLM4	K.S@PEPEATLTFPFLDK.M	1771.82	0.00257017	2	CID	0.000137326	0.924848	3.81939	0.366609	0.366609	1000.23	1	24/42	8
45	IPI:IPI00418262.4 Gene_Symbol=ALDOC Fructose-bisphosphate aldolase C						2.98095e-12	4.44405	50.265	13.7	6.4	39431.3	IPI00418262.4	5 (5 0 0 0 0)
	3774, BLM18	R.ALQASALNAWR.G	1200.65	0.000347783	2	CID	1.10265e-07	0.90332	2.66075	0.496528	0.496528	990.609	1	14/20	1
	4102, BLM18	K.GVVPL#AGTDGETTTQGL#DGL#SER.C	2282.18	0.0036345	2	CID	0.000111233	0.793671	2.76242	0.596576	0.596576	394.595	1	17/44	2
	4147, BLM18	K.GVVPLAGTDGETTTQGLDGLSER.C	2273.13	0.00241731	2	CID	2.98095e-12	0.976771	5.29939	0.764525	0.764525	1280.42	1	27/44	2
	6829, BLM18	R.TPSAL#AIL#ENANVL#AR.Y	1661.99	0.000764247	2	CID	4.90375e-05	0.874423	3.28196	0.481494	0.481494	868.055	1	17/30	1
	6848, BLM18	R.TPSALAILENANVLAR.Y	1652.93	0.00381952	2	CID	0.000833251	0.89586	3.0344	0.515176	0.515176	872.555	1	16/30	1
46	IPI:IPI00303292.1 Gene_Symbol=KPNA1 Importin subunit alpha-1						3.0087e-12	3.66812	40.2798	9.5	4.8	60210.7	IPI00303292.1	4 (4 0 0 0 0)
	3571, BLM12	K.EAAWAITNATSGGSAEQIK.Y	1904.93	0.0135657	2	CID	3.0087e-12	0.977436	5.5962	0.576771	0.576771	1506.78	1	23/36
	4774, BLM12	K.EPNPPIDEVISTPGVVAR.F	1890	0.00760196	2	CID	1.47731e-07	0.782921	3.0777	0.416649	0.416649	443.034	1	15/34	2
	7289, BLM13	K.IVQVAL#NGL#ENIL#R.L	1560.98	0.00131502	2	CID	2.79606e-05	0.946632	3.8452	0.559689	0.559689	973.432	1	16/26	4
	7303, BLM12	K.IVQVALNGLENILR.L	1551.92	0.00241717	2	CID	7.68082e-07	0.961134	3.93877	0.559351	0.559351	1152.32	1	19/26	4
47	IPI:IPI00005087.1 Gene_Symbol=TMOD3 Tropomodulin-3						3.12306e-12	11.2476	120.278	31.8	4.9	39570.3	IPI00005087.1	12 (12 0 0 0 0)
	3884, BLM17	K.DREDYVPYTGEK.K	1471.67	0.00098174	2	CID	1.67911e-06	0.931608	3.38982	0.449276	0.449276	976.694	1	15/22
	4409, BLM17	K.FGYQFTQQGPR.T	1328.64	0.000508778	2	CID	3.49183e-07	0.964552	3.85863	0.617911	0.617911	999.071	1	17/20
	5287, BLM16	K.IL#PVFDEPPNPTNVEESL#K.R	2144.14	0.00540179	2	CID	7.30521e-08	0.934499	3.94748	0.453546	0.453546	762.062	1	21/36
	5953, BLM17	K.ENDAHLVEVNLNNIK.N	1721.88	0.00275864	2	CID	2.96879e-06	0.91803	3.68194	0.439587	0.439587	812.053	1	16/28
	5991, BLM17	R.SNDPVATAFAEM*LK.V	1509.73	0.00307007	2	CID	1.07808e-07	0.9494	3.37731	0.508908	0.508908	1279.16	1	18/26
	6067, BLM16	R.SNDPVATAFAEMLK.V	1493.73	0.00372237	2	CID	2.74898e-10	0.960473	3.89288	0.55522	0.55522	1182.69	1	19/26
	6470, BLM17	K.DLDEDELLGNLSETELK.Q	1932.93	0.0174251	2	CID	1.22036e-09	0.980299	5.37242	0.494652	0.494652	2104.01	1	23/32
	6643, BLM16	K.QL#ETVL#DDL#DPENAL#L#PAGFR.Q	2341.29	0.00552247	2	CID	1.02971e-08	0.973274	5.5631	0.609147	0.609147	1041.08	1	23/40
	6652, BLM16	K.QLETVLDDLDPENALLPAGFR.Q	2326.19	0.0023545	2	CID	2.61743e-07	0.956788	4.71488	0.517722	0.517722	950.918	1	21/40
	6741, BLM17	K.ILPVFDEPPNPTNVEESLK.R	2138.1	0.00369515	2	CID	3.12306e-12	0.94454	4.36747	0.446217	0.446217	781.506	1	21/36
	6745, BLM17	K.YKDLDEDELLGNLSETELK.Q	2224.09	0.0061062	2	CID	2.84145e-10	0.958376	4.1914	0.502637	0.502637	1251.55	1	21/36
	6962, BLM17	K.ILPVFDEPPNPTNVEESLKR.T	2294.2	0.00561148	2	CID	1.09404e-06	0.775731	2.8525	0.400535	0.400535	436.288	1	17/38
48	IPI:IPI00216256.3 Gene_Symbol=WDR1 Isoform 2 of WD repeat-containing protein 1						3.70481e-12	10.1171	110.285	28.5	6.4	57966	IPI00216256.3	11 (11 0 0 0 0)
	3387, BLM12	K.VFASL#PQVER.G	1148.65	0.0037218	2	CID	5.37297e-05	0.921994	3.21784	0.403058	0.403058	650.907	1	15/18	4
	3467, BLM12	K.VFASLPQVER.G	1145.63	-0.000183282	2	CID	4.56852e-06	0.937928	2.9394	0.501486	0.501486	775.198	1	16/18	4
	4075, BLM12	K.SYIYSGSHDGHINYWDSETGENDSFAGK.G	3136.32	0.0222764	3	CID	6.22015e-08	0.8902	4.52355	0.393201	0.393201	723.663	1	27/108	2
	4265, BLM12	R.NIDNPAL#ADIYTEHAHQVVVAK.Y	2421.26	0.0147069	2	CID	3.0322e-07	0.928578	4.48097	0.554493	0.554493	626.604	1	16/42	3
	4353, BLM12	R.L#YSIL#GTTL#KDEGK.L	1546.9	0.00404004	2	CID	4.77385e-07	0.868129	3.12264	0.619148	0.619148	439.674	1	13/26	4
	4412, BLM12	R.LYSILGTTLKDEGK.L	1537.85	0.0112457	2	CID	1.60681e-08	0.949045	3.71249	0.497881	0.497881	1064.72	1	18/26	4
	4991, BLM11	R.FATASADGQIYIYDGK.T	1719.82	0.00267868	2	CID	4.10803e-08	0.897848	3.32978	0.546573	0.546573	722.627	1	15/30	4
	5043, BLM11	K.YAPSGFYIASGDVSGK.L	1618.77	0.00738839	2	CID	3.70481e-12	0.96071	4.58437	0.536066	0.536066	845.253	1	21/30	3
	5345, BLM12	K.AHDGGIYAISWSPDSTHL#L#SASGDK.T	2591.26	0.0120693	3	CID	2.17812e-09	0.947001	4.91801	0.510053	0.510053	1045.48	1	31/96	4
	5396, BLM12	K.AHDGGIYAISWSPDSTHLLSASGDK.T	2585.23	0.00297741	3	CID	3.33716e-07	0.941444	5.26961	0.428264	0.428264	955.371	1	28/96	4
	6568, BLM12	K.FGAVFL#WDSGSSVGEITGHNK.V	2211.09	0.00273172	3	CID	1.42598e-08	0.874245	3.74018	0.450899	0.450899	640.714	1	28/80	5
49	IPI:IPI00003362.2 Gene_Symbol=HSPA5 HSPA5 protein						3.76366e-12	31.1154	330.263	33.4	4.9	72377.6	IPI00003362.2	33 (33 0 0 0 0)
	2373, BLM10	R.TWNDPSVQQDIK.F	1430.69	0.0010301	2	CID	5.30422e-06	0.945192	3.40849	0.483073	0.483073	974.863	1	17/22
	2709, BLM10	K.TKPYIQVDIGGGQTK.T	1604.86	0.00188907	2	CID	1.90765e-05	0.911009	3.11373	0.463473	0.463473	809.261	1	18/28
	2805, BLM10	K.KSQIFSTASDNQPTVTIK.V	1965.03	0.00499251	2	CID	8.45111e-06	0.961126	4.08826	0.536569	0.536569	1410.42	1	20/34
	3061, BLM10	K.NQL#TSNPENTVFDAK.R	1680.83	0.00408134	2	CID	6.05533e-08	0.961808	4.4106	0.520276	0.520276	995.812	1	20/28
	3161, BLM10	K.NQLTSNPENTVFDAK.R	1677.81	0.00237353	2	CID	1.3477e-10	0.9592	4.02533	0.573	0.573	982.69	1	20/28
	3331, BLM10	K.SQIFSTASDNQPTVTIK.V	1836.93	0.00193305	2	CID	3.18401e-08	0.969931	4.54567	0.562308	0.562308	1442.64	1	21/32
	3465, BLM10	K.KVTHAVVTVPAYFNDAQR.Q	2016.07	0.00276018	2	CID	0.000639918	0.738531	2.8544	0.354322	0.354322	482.285	1	15/34
	3785, BLM10	R.ITPSYVAFTPEGER.L	1566.78	0.00242509	2	CID	6.41989e-09	0.940836	3.40899	0.468742	0.468742	959.535	1	19/26
	3811, BLM10	K.KSDIDEIVL#VGGSTR.I	1591.87	0.0024151	2	CID	7.24129e-08	0.946779	3.44735	0.470585	0.470585	1358.35	1	18/28
	3838, BLM10	K.DAGTIAGL#NVMR.I	1220.65	0.000833647	2	CID	0.000105698	0.962913	3.59376	0.57233	0.57233	1180.32	1	19/22
	3869, BLM10	K.DAGTIAGLNVMR.I	1217.63	0.00193345	2	CID	3.35172e-06	0.967403	4.0707	0.566317	0.566317	1176.2	1	19/22
	3901, BLM10	K.VTHAVVTVPAYFNDAQR.Q	1887.97	0.0059263	2	CID	1.03868e-10	0.967465	4.67818	0.546832	0.546832	1020.38	1	23/32
	4145, BLM10	R.NELESYAYSLK.N	1316.64	0.000503444	2	CID	3.567e-05	0.954607	3.41208	0.384878	0.384878	1374.14	1	17/20
	4514, BLM10	K.SDIDEIVL#VGGSTR.I	1463.78	0.00338396	2	CID	3.12652e-08	0.957582	3.80057	0.564112	0.564112	1201.78	1	18/26
	4594, BLM10	R.AKFEELNM*DLFR.S	1528.75	-0.000299537	2	CID	2.54489e-06	0.964869	3.52098	0.54947	0.54947	1434.53	1	18/22
	4675, BLM10	R.IINEPTAAAIAYGL#DKR.E	1819.02	0.00298983	2	CID	2.75002e-10	0.930079	4.00108	0.568041	0.568041	617.419	1	17/32
	4856, BLM10	K.FEEL#NM*DL#FR.S	1335.65	0.000549313	2	CID	7.39461e-05	0.954442	3.51879	0.470887	0.470887	1122.88	1	15/18
	4952, BLM10	K.FEELNM*DLFR.S	1329.61	0.000551657	2	CID	4.1839e-06	0.915189	2.81657	0.447651	0.447651	960.237	1	13/18
	4999, BLM10	K.IEWL#ESHQDADIEDFK.A	1977.93	0.00175172	2	CID	3.73515e-09	0.974918	4.27831	0.471966	0.471966	2087.8	1	22/30
	5036, BLM10	R.IINEPTAAAIAYGL#DK.R	1662.91	0.00253835	2	CID	5.47662e-11	0.9693	4.3821	0.629691	0.629691	1160.69	1	22/30	7
	5075, BLM10	K.TFAPEEISAM*VL#TK.M	1555.81	0.00126939	2	CID	2.46717e-05	0.911424	2.95258	0.456061	0.456061	800.528	1	18/26
	5145, BLM10	R.IINEPTAAAIAYGLDK.R	1659.9	0.00229538	2	CID	3.76366e-12	0.967912	4.25187	0.570738	0.570738	1293.95	1	22/30	7
	5285, BLM10	K.TFAPEEISAM*VLTK.M	1552.79	0.00151471	2	CID	1.4282e-07	0.938828	3.58298	0.435123	0.435123	881.673	1	19/26
	5369, BLM11	K.SDIDEIVLVGGSTR.I	1460.76	0.000943728	2	CID	3.25826e-06	0.90615	3.06751	0.433789	0.433789	976.645	1	16/26
	5861, BLM10	R.AKFEEL#NMDL#FR.S	1518.79	0.00205941	2	CID	6.425e-07	0.964912	3.73008	0.502022	0.502022	1421.76	1	18/22
	5866, BLM11	K.EL#EEIVQPIISK.L	1400.81	0.000364021	2	CID	0.000255532	0.928978	3.42545	0.439852	0.439852	799.776	1	16/22
	5886, BLM10	R.AKFEELNMDLFR.S	1512.75	0.00486937	2	CID	6.40022e-08	0.964608	3.56151	0.57482	0.57482	1332.7	1	18/22
	5902, BLM11	K.ELEEIVQPIISK.L	1397.79	0.00121968	2	CID	0.000404979	0.945316	3.09331	0.540017	0.540017	1048.86	1	17/22
	5980, BLM10	K.DNHL#L#GTFDL#TGIPPAPR.G	1943.07	0.00397498	2	CID	1.78127e-09	0.976929	5.25502	0.682999	0.682999	1272.67	1	23/34
	6056, BLM10	K.DNHLLGTFDLTGIPPAPR.G	1934.01	0.00373436	2	CID	2.00749e-10	0.974635	4.76717	0.616845	0.616845	1422.96	1	24/34
	6393, BLM10	K.FEEL#NMDL#FR.S	1319.66	0.00107955	2	CID	1.58145e-05	0.952039	3.14619	0.512475	0.512475	1168.07	1	15/18
	6400, BLM10	K.FEELNMDLFR.S	1313.62	-0.000627093	2	CID	3.49333e-05	0.904123	2.83196	0.443937	0.443937	797.282	1	13/18
	6412, BLM10	K.TFAPEEISAMVL#TK.M	1539.82	9.06434e-05	2	CID	1.88477e-08	0.926331	2.71968	0.590974	0.590974	896.436	1	18/26
50	IPI:IPI00414676.6 Gene_Symbol=HSP90AB1 Heat shock protein HSP 90-beta						3.92797e-12	7.20833	76.2544	11.7	4.8	83212.2	IPI00414676.6	8 (6 2 0 0 0)
	2731, BLM8	K.EQVANSAFVER.V	1249.62	0.000582484	2	CID	6.7766e-06	0.833067	2.61678	0.478606	0.478606	590.771	1	12/20	2
	3212, BLM9	K.HSQFIGYPITL#YL#EK.E	1815	-0.00546578	2	CID	8.5708e-06	0.919385	3.77382	0.362197	0.362197	818.66	1	17/28	1
	3972, BLM10	R.YHTSQSGDEMTSL#SEYVSR.M	2179.96	0.013878	2	CID	1.26428e-05	0.892933	3.66951	0.401255	0.401255	747.592	1	17/36	3
	4107, BLM8	K.SIYYITGESK.E	1160.58	-0.000203654	2	CID	1.50441e-06	0.952992	3.02253	0.660145	0.660145	979.219	1	15/18	3
	5117, BLM8	R.NPDDITQEEYGEFYK.S	1847.8	0.00247082	2	CID	3.92797e-12	0.979987	4.78153	0.535928	0.535928	2104.12	1	23/28
	6359, BLM8	R.YHTSQSGDEMTSLSEYVSR.M	2176.95	0.00484592	2	CID	1.65642e-07	0.89374	3.0235	0.506564	0.506564	830.566	1	18/36	3
	6615, BLM10	K.HSQFIGYPITLYLEK.E	1808.96	0.00234906	2	CID	1.62427e-05	0.778887	2.9999	0.446359	0.446359	485.577	1	12/28	1
	6908, BLM8	K.HL#EINPDHPIVETL#R.Q	1788.99	0.0102234	3	CID	0.000279977	0.957338	4.7251	0.596258	0.596258	1095.26	1	25/56
51	IPI:IPI00003168.1 Gene_Symbol=PRPSAP2 Phosphoribosyl pyrophosphate synthetase-associated protein 2						3.95795e-12	19.3907	206.265	52	7.2	40899.4	IPI00003168.1	21 (19 2 0 0 0)
	326, BLM18	K.VQVYQEPNR.E	1132.57	0.00252615	2	CID	4.01732e-05	0.895889	2.73362	0.553096	0.553096	665.582	1	12/16	6
	2158, BLM18	K.EKPPITVVGDVGGR.I	1423.79	0.00192973	2	CID	3.60876e-09	0.906178	2.71509	0.688596	0.688596	642.26	1	17/26	3
	3333, BLM19	K.EIQGFFNIPVDNLR.A	1661.86	0.0024092	2	CID	2.22462e-06	0.87587	3.22357	0.443257	0.443257	435.644	1	16/26	4
	3636, BLM18	K.AGL#THLITMDL#HQK.E	1583.88	0.0023431	2	CID	0.000137565	0.807891	3.09539	0.26917	0.26917	695.919	1	14/26	4
	3663, BLM19	K.TVDISMILSEAIR.R	1447.78	0.00405498	2	CID	1.71656e-07	0.939903	3.30933	0.484053	0.484053	939.52	1	18/24	1
	3702, BLM18	R.IHNGESMSYLFR.N	1453.69	0.00463525	2	CID	2.6726e-08	0.926445	3.99329	0.107798	0.107798	933.807	1	18/22	1
	3903, BLM18	K.AGL#THL#ITMDL#HQK.E	1586.9	0.00319642	2	CID	1.14283e-06	0.9588	3.91335	0.602191	0.602191	1206.73	1	17/26	4
	3910, BLM18	K.AGLTHLITMDLHQK.E	1577.85	-0.00102493	3	CID	4.33328e-09	0.97864	5.25462	0.607098	0.607098	2307.63	1	28/52	4
	4390, BLM18	K.IFVMATHGL#L#SSDAPR.R	1720.93	0.00227206	2	CID	6.68043e-08	0.965583	4.21898	0.69245	0.69245	1145.86	1	19/30	1
	4396, BLM18	K.IFVMATHGLLSSDAPR.R	1714.89	0.00276269	2	CID	3.95795e-12	0.975076	4.78933	0.652663	0.652663	1512.46	1	21/30	1
	4508, BLM18	R.IEESAIDEVVVTNTIPHEVQK.L	2350.21	0.00269607	3	CID	1.4228e-10	0.960443	5.16862	0.583633	0.583633	1090.81	1	32/80	1
	4681, BLM18	R.L#GIAVIHGEAQDAESDL#VDGR.H	2171.12	0.00536705	2	CID	1.12572e-10	0.979167	4.66943	0.660487	0.660487	2019.26	1	27/40	2
	4699, BLM18	R.LGIAVIHGEAQDAESDLVDGR.H	2165.08	0.00439283	2	CID	1.15519e-11	0.980429	4.84557	0.60468	0.60468	2274.7	1	27/40	2
	5670, BLM17	K.DVFIIQTVSK.D	1149.65	0.000624022	2	CID	6.65811e-05	0.916442	2.68526	0.582529	0.582529	977.788	1	14/18	6
	5875, BLM18	R.SVAAIHPSLEIPM*LIPK.E	1832.04	0.0029932	2	CID	6.79879e-06	0.947425	3.7803	0.69455	0.69455	800.621	1	19/32	1
	6391, BLM18	R.SVAAIHPSLEIPMLIPK.E	1816.04	0.00327929	2	CID	1.96276e-07	0.924468	3.96666	0.66126	0.66126	597.295	1	16/32	1
	6392, BLM18	R.SVAAIHPSL#EIPML#IPK.E	1822.08	0.00303281	2	CID	0.000598535	0.774901	3.04426	0.596203	0.596203	445.57	1	13/32	1
	6577, BLM18	K.SIIGVIPYFPYSK.Q	1483.82	0.00156348	2	CID	1.00636e-05	0.880673	3.05284	0.626851	0.626851	550.712	1	15/24	6
	6623, BLM17	R.RIEESAIDEVVVTNTIPHEVQK.L	2506.31	0.00119443	3	CID	3.99614e-10	0.948662	4.86958	0.475287	0.475287	1098.57	1	30/84	1
	7010, BLM18	K.TVDISM*ILSEAIR.R	1463.78	0.00157162	2	CID	3.38362e-07	0.968569	3.88863	0.558688	0.558688	1637.39	1	19/24	1
	7382, BLM18	R.ASPFLLQYIQEEIPDYR.N	2082.05	0.00392011	2	CID	6.20692e-07	0.879247	3.12133	0.572648	0.572648	568.744	1	18/32	3
52	IPI:IPI00011062.1 Gene_Symbol=CPS1 Isoform 1 of Carbamoyl-phosphate synthase [ammonia], mitochondrial precursor						3.96461e-12	29.9592	320.264	18.6	6.3	164834	IPI00011062.1	32 (32 0 0 0 0)
	2173, BLM4	R.GQNQPVLNITNK.Q	1325.72	0.000143479	2	CID	5.10396e-05	0.903064	2.90454	0.546123	0.546123	613.498	1	15/22	1
	3029, BLM4	K.VPAIYGVDTR.M	1090.59	-0.00034252	2	CID	0.000127829	0.920171	2.67378	0.51594	0.51594	882.237	1	14/18	1
	3241, BLM4	K.VL#GTSVESIM*ATEDR.Q	1626.81	0.00139003	2	CID	2.9879e-06	0.883335	3.28403	0.459481	0.459481	705.038	1	15/28	2
	3389, BLM4	K.AFAM*TNQILVEK.S	1380.72	-0.000121767	2	CID	4.41639e-07	0.961038	3.43815	0.465389	0.465389	1524.5	1	18/22	2
	3694, BLM4	K.IMGTSPL#QIDR.A	1233.67	8.58877e-05	2	CID	9.7965e-05	0.939763	2.99647	0.413589	0.413589	1085.95	1	17/20	2
	3711, BLM4	K.IMGTSPLQIDR.A	1230.65	8.70596e-05	2	CID	2.707e-05	0.949241	3.18162	0.478335	0.478335	1104.13	1	17/20	2
	4218, BLM4	K.AIDDNMSL#DEIEK.L	1495.7	0.00105127	2	CID	5.17766e-07	0.947363	4.10336	0.440067	0.440067	874.311	1	17/24	2
	4261, BLM4	K.AIDDNMSLDEIEK.L	1492.68	0.00202901	2	CID	2.93168e-07	0.954172	3.80654	0.504849	0.504849	1025.76	1	18/24	2
	4708, BLM4	R.GAEVHL#VPWNHDFTK.M	1752.89	-3.02916e-05	3	CID	0.000320898	0.879754	3.63887	0.424608	0.424608	753.033	1	23/56	1
	4944, BLM4	K.AFAMTNQIL#VEK.S	1367.74	0.00187214	2	CID	8.14966e-06	0.961982	3.59104	0.545007	0.545007	1406.12	1	17/22	2
	4956, BLM4	K.AADTIGYPVMIR.S	1306.68	0.00150178	2	CID	2.77574e-07	0.940482	3.38149	0.453396	0.453396	829.69	1	18/22	2
	4980, BLM4	K.AFAMTNQILVEK.S	1364.72	0.00236159	2	CID	1.73665e-07	0.960357	3.67275	0.488182	0.488182	1282.35	1	18/22	2
	5032, BLM4	R.FL#GVAEQL#HNEGFK.L	1594.85	0.00121562	2	CID	4.01256e-07	0.975823	4.49822	0.539142	0.539142	1774.71	1	21/26	2
	5050, BLM4	K.SL#GQWL#QEEK.V	1223.65	0.000177936	2	CID	0.000152423	0.948988	3.20761	0.432114	0.432114	1247.41	1	15/18	1
	5067, BLM4	R.FLGVAEQLHNEGFK.L	1588.81	0.00256074	2	CID	6.34817e-09	0.980888	4.68082	0.50262	0.50262	2376.87	1	23/26	2
	5075, BLM4	K.SLGQWLQEEK.V	1217.62	0.000790632	2	CID	0.000131062	0.951214	3.20077	0.494825	0.494825	1178.94	1	15/18	1
	5297, BLM4	K.TVL#MNPNIASVQTNEVGL#K.Q	2034.12	0.00340704	2	CID	6.79705e-08	0.907483	3.92294	0.423097	0.423097	654.385	1	18/36	2
	5301, BLM4	K.VL#GTSVESIMATEDR.Q	1610.81	0.00143198	2	CID	3.1038e-07	0.940196	3.866	0.550314	0.550314	926.573	1	16/28	2
	5305, BLM4	K.TVLMNPNIASVQTNEVGLK.Q	2028.08	0.00267696	2	CID	1.14406e-06	0.957905	4.63619	0.615688	0.615688	788.78	1	20/36	2
	5330, BLM4	K.VLGTSVESIMATEDR.Q	1607.79	0.00118901	2	CID	3.96461e-12	0.93768	3.71916	0.589248	0.589248	865.527	1	16/28	2
	5636, BLM4	K.IEFEGQPVDFVDPNK.Q	1733.84	0.00350812	2	CID	1.8662e-06	0.945983	4.37767	0.462522	0.462522	720.791	1	18/28	1
	5671, BLM4	K.VSGL#L#VL#DYSK.D	1202.73	-0.000936031	2	CID	8.04787e-05	0.957258	3.45445	0.583746	0.583746	1139.7	1	16/20	1
	5714, BLM4	K.VSGLLVLDYSK.D	1193.68	0.000532329	2	CID	1.94028e-07	0.961999	3.14476	0.616387	0.616387	1358.56	1	17/20	1
	5787, BLM4	K.AVNTL#NEAL#EFAK.S	1425.79	0.000637665	2	CID	2.7221e-08	0.966395	3.66445	0.614415	0.614415	1375.18	1	19/24	2
	5821, BLM4	K.AVNTLNEALEFAK.S	1419.75	0.000640009	2	CID	1.90525e-07	0.970394	3.99653	0.587722	0.587722	1528.04	1	19/24	2
	6147, BLM4	K.HL#PTL#DHPIIPADYVAIK.A	2019.15	0.00233776	3	CID	0.000242356	0.753906	3.66907	0.316054	0.316054	344.34	1	22/68	2
	6372, BLM4	K.L#YFEEL#SL#ER.I	1307.72	0.000802156	2	CID	2.42227e-05	0.940907	2.83709	0.555543	0.555543	902.393	1	15/18	2
	7246, BLM4	K.IALGIPLPEIK.N	1163.74	-0.000272624	2	CID	0.000112196	0.862914	2.65809	0.420932	0.420932	462.576	1	15/20	2
	7467, BLM4	R.TAVDSGIPL#L#TNFQVTK.L	1810.02	0.00274745	2	CID	1.74814e-05	0.956869	4.63749	0.53197	0.53197	705.604	1	21/32	2
	7478, BLM4	R.TAVDSGIPLLTNFQVTK.L	1803.99	0.00287186	2	CID	8.38217e-08	0.933694	3.65534	0.536043	0.536043	604.507	1	21/32	2
	7797, BLM4	K.MEYDGILIAGGPGNPALAEPLIQNVR.K	2708.41	0.00367679	3	CID	5.58607e-07	0.953932	5.28801	0.488923	0.488923	1028.73	1	34/100	1
	8236, BLM4	K.IAPSFAVESIEDALK.A	1589.84	0.00217092	2	CID	3.20972e-10	0.954048	3.6081	0.588424	0.588424	906.424	1	21/28	2
53	IPI:IPI00219365.3 Gene_Symbol=MSN Moesin						4.31544e-12	9.5303	100.258	9.5	6	67777.9	IPI00219365.3	10 (10 0 0 0 0)
	1620, BLM10	K.ALTSELANAR.D	1045.56	-0.000246685	2	CID	0.000474072	0.942561	3.1849	0.45828	0.45828	1053.68	1	15/18	1
	3788, BLM10	K.TQEQL#AL#EM*AEL#TAR.I	1728.91	0.00527126	2	CID	2.02203e-07	0.934413	3.65657	0.487567	0.487567	918.745	1	17/28	1
	3850, BLM10	K.TQEQLALEM*AELTAR.I	1719.86	0.00796032	2	CID	4.31544e-12	0.974093	4.81189	0.609224	0.609224	1495.67	1	19/28	1
	5237, BLM10	K.KTQEQL#AL#EMAEL#TAR.I	1841.01	0.00324572	2	CID	1.79547e-09	0.955206	4.03053	0.543096	0.543096	1060.13	1	19/30	1
	5253, BLM10	K.KTQEQLALEMAELTAR.I	1831.96	0.0157004	2	CID	3.90969e-08	0.946371	3.89934	0.532562	0.532562	963.853	1	18/30	1
	6027, BLM10	K.IAQDL#EM*YGVNYFSIK.N	1909.94	0.00371824	2	CID	9.97826e-05	0.9322	3.83727	0.387371	0.387371	968.353	1	18/30	1
	6058, BLM10	K.TQEQL#AL#EMAEL#TAR.I	1712.92	0.00360423	2	CID	6.7557e-09	0.981626	4.9829	0.558778	0.558778	2350.25	1	22/28	1
	6070, BLM10	K.TQEQLALEMAELTAR.I	1703.86	0.00263118	2	CID	1.37268e-11	0.979526	5.15773	0.497137	0.497137	2097.57	1	21/28	1
	7074, BLM10	R.EVWFFGL#QYQDTK.G	1663.82	0.00305078	2	CID	0.000146509	0.972778	4.24624	0.664243	0.664243	1423	1	18/24	1
	7104, BLM10	R.EVWFFGLQYQDTK.G	1660.8	0.0024416	2	CID	3.23887e-05	0.911525	2.79093	0.522521	0.522521	802.494	1	16/24	1
54	IPI:IPI00220301.5 Gene_Symbol=PRDX6 Peroxiredoxin-6						4.42313e-12	14.4884	160.28	43.8	6	25019.2	IPI00220301.5	16 (16 0 0 0 0)
	3876, BLM27	K.DGDSVM*VLPTIPEEEAK.K	1845.88	0.0177731	2	CID	8.15683e-05	0.806274	2.82016	0.512109	0.512109	441.98	1	15/32
	4007, BLM24	K.DGDSVM*VL#PTIPEEEAK.K	1848.9	0.00239109	2	CID	0.000176702	0.514819	2.68312	0.255699	0.255699	303.497	1	13/32
	4126, BLM21	R.VVFVFGPDKK.L	1135.65	-8.0691e-05	2	CID	1.20269e-05	0.926264	2.75874	0.575615	0.575615	787.173	1	14/18
	5103, BLM21	R.VVISL#QL#TAEK.R	1206.76	-0.000165269	2	CID	0.000125316	0.924084	2.88343	0.62805	0.62805	754.427	1	14/20
	5116, BLM21	R.VVISLQLTAEK.R	1200.72	-4.08547e-05	2	CID	1.8766e-05	0.898683	2.78612	0.433381	0.433381	880.738	1	14/20
	5577, BLM28	K.L#IAL#SIDSVEDHL#AWSK.D	1906.06	0.00325521	2	CID	3.49762e-10	0.953409	4.4381	0.544354	0.544354	1012.63	1	17/32
	5718, BLM22	K.LPFPIIDDR.N	1085.6	-4.70841e-05	2	CID	1.44971e-05	0.947881	2.86496	0.55028	0.55028	884.608	1	15/16
	5827, BLM21	K.DGDSVMVL#PTIPEEEAK.K	1832.9	0.00243304	2	CID	0.000319085	0.842614	2.98738	0.285849	0.285849	784.409	1	18/32
	6829, BLM22	R.EL#AIL#L#GM*L#DPAEK.D	1540.9	0.00211182	2	CID	1.41587e-05	0.970458	4.01166	0.655796	0.655796	1368.06	1	20/26
	6864, BLM22	R.ELAILLGM*LDPAEK.D	1528.83	0.00162823	2	CID	1.67009e-07	0.976364	4.38488	0.63295	0.63295	1786.85	1	20/26
	7765, BLM22	R.FHDFL#GDSWGIL#FSHPR.D	2037.02	0.00702938	2	CID	1.08391e-11	0.984097	5.59207	0.660083	0.660083	2167.65	1	25/32
	7770, BLM22	R.FHDFLGDSWGILFSHPR.D	2030.99	0.00695725	3	CID	4.8069e-10	0.951212	4.48034	0.491377	0.491377	1190.47	1	29/64
	7791, BLM22	R.EL#AIL#L#GML#DPAEK.D	1524.91	0.00325241	2	CID	6.00226e-08	0.978734	5.13765	0.606752	0.606752	1588.93	1	21/26
	7794, BLM22	R.ELAILLGMLDPAEK.D	1512.83	0.00191432	2	CID	5.2891e-11	0.983008	5.00698	0.650838	0.650838	2240.56	1	23/26
	8112, BLM21	R.EL#AIL#L#GML#DPAEKDEK.G	1897.07	0.00440272	2	CID	3.78305e-05	0.848665	3.23337	0.520484	0.520484	410.776	1	15/32
	8314, BLM21	K.LIALSIDSVEDHLAWSK.D	1897.01	0.00289252	2	CID	4.42313e-12	0.981873	5.28052	0.659116	0.659116	2022.22	1	23/32
55	IPI:IPI00375704.1 Gene_Symbol=PSMB5 29 kDa protein						4.49307e-12	4.61633	50.2186	19.9	6.1	28791.4	IPI00375704.1	5 (5 0 0 0 0)
	2455, BLM24	R.GPGL#YYVDSEGNR.I	1429.68	0.00193354	2	CID	0.000123929	0.896784	2.83305	0.565404	0.565404	678.183	1	15/24	1
	2723, BLM24	R.DAYSGGAVNLYHVR.E	1521.74	0.00130848	2	CID	4.49307e-12	0.9524	3.7082	0.555242	0.555242	1170.61	1	17/26	1
	4072, BLM24	K.LLANMVYQYK.G	1242.66	0.000825062	2	CID	7.31786e-05	0.901848	2.65536	0.515661	0.515661	732.699	1	13/18	2
	5439, BLM24	R.GYSYDL#EVEQAYDL#AR.R	1897.91	0.00370808	2	CID	3.28356e-07	0.965264	4.37296	0.584536	0.584536	1232.1	1	19/30	1
	5454, BLM24	R.GYSYDLEVEQAYDLAR.R	1891.87	0.00480905	2	CID	7.15766e-08	0.90003	3.24422	0.461198	0.461198	845.755	1	16/30	1
56	IPI:IPI00014263.1 Gene_Symbol=EIF4H Isoform Long of Eukaryotic translation initiation factor 4H						4.56524e-12	2.79836	30.2301	13.7	7.2	27368.4	IPI00014263.1	3 (3 0 0 0 0)
	4289, BLM22	K.EALTYDGALLGDR.S	1393.7	0.000795686	2	CID	2.18215e-07	0.948779	2.9374	0.588714	0.588714	1212.55	1	18/24	1
	5308, BLM22	R.TVATPL#NQVANPNSAIFGGAR.P	2101.12	0.00422359	2	CID	4.56524e-12	0.939104	4.60274	0.532123	0.532123	617.269	1	19/40	1
	5744, BLM21	R.TVATPLNQVANPNSAIFGGAR.P	2098.1	0.00544546	2	CID	1.28218e-06	0.910475	4.10118	0.547863	0.547863	516.039	1	17/40	1
57	IPI:IPI00003865.1 Gene_Symbol=HSPA8 Isoform 1 of Heat shock cognate 71 kDa protein						4.87055e-12	16.6498	180.236	25.9	5.2	70854.4	IPI00003865.1	18 (18 0 0 0 0)
	1782, BLM11	K.STAGDTHLGGEDFDNR.M	1691.73	0.00322567	2	CID	7.62123e-06	0.844623	3.28982	0.300503	0.300503	720.768	1	16/30	2
	2295, BLM12	K.NQVAM*NPTNTVFDAK.R	1665.79	0.0059715	2	CID	1.95317e-06	0.84044	2.6286	0.481831	0.481831	684.713	1	15/28	1
	3169, BLM11	R.FDDAVVQSDMK.H	1254.57	0.000839507	2	CID	9.04123e-07	0.913919	2.62895	0.337518	0.337518	947.943	1	17/20	3
	3557, BLM11	K.SQIHDIVL#VGGSTR.I	1484.83	0.0023057	2	CID	1.7989e-05	0.965854	3.91023	0.613969	0.613969	1438.4	1	18/26	1
	3604, BLM11	K.SQIHDIVLVGGSTR.I	1481.81	0.00145238	2	CID	2.13602e-09	0.979348	4.18811	0.659764	0.659764	2196.85	1	21/26	1
	4104, BLM11	R.TTPSYVAFTDTER.L	1487.7	0.00825584	2	CID	4.39356e-10	0.943063	3.23785	0.571144	0.571144	854.781	1	18/24	10
	4319, BLM11	K.NQVAMNPTNTVFDAK.R	1649.8	0.00271756	2	CID	5.42888e-11	0.966119	4.1541	0.524428	0.524428	1313.61	1	21/28	1
	4559, BLM12	K.DAGTIAGL#NVL#R.I	1205.71	0.00156467	2	CID	4.1201e-05	0.952751	3.22052	0.444364	0.444364	1261.37	1	19/22	3
	5102, BLM11	K.NSLESYAFNMK.A	1303.6	0.000455026	2	CID	3.16696e-07	0.967119	3.64619	0.588357	0.588357	1387.48	1	17/20	1
	5365, BLM11	R.IINEPTAAAIAYGLDKK.V	1787.99	0.00242515	2	CID	1.74182e-07	0.937612	3.63475	0.631823	0.631823	683.598	1	19/32	3
	5667, BLM11	K.NSL#ESYAFNMK.A	1306.62	0.000942136	2	CID	1.65835e-06	0.96301	3.33756	0.567455	0.567455	1378.66	1	17/20	1
	5775, BLM11	R.ARFEELNADLFR.G	1480.75	0.00111564	2	CID	4.91992e-06	0.808049	3.03659	0.346493	0.346493	422.345	1	13/22	2
	5788, BLM11	K.DAGTIAGLNVLR.I	1199.67	-0.000141972	2	CID	6.11354e-05	0.9487	3.13165	0.463264	0.463264	1121.98	1	19/22	3
	5911, BLM11	K.TVTNAVVTVPAYFNDSQR.Q	1982	0.00243652	3	CID	4.26168e-07	0.912872	3.70142	0.387074	0.387074	1017.34	1	31/68	1
	7141, BLM11	R.FEEL#NADL#FR.G	1259.65	0.000666218	2	CID	0.00016273	0.930557	2.81624	0.441837	0.441837	949.252	1	15/18	2
	7206, BLM11	R.FEELNADLFR.G	1253.62	0.000546491	2	CID	2.01043e-05	0.930261	3.00817	0.475322	0.475322	911.362	1	14/18	2
	7409, BLM11	K.SFYPEEVSSMVLTK.M	1616.79	0.00293836	2	CID	4.87055e-12	0.970071	4.00339	0.578827	0.578827	1210.02	1	23/26	1
	8538, BLM11	K.HWPFMVVNDAGRPK.V	1653.83	-0.00166859	3	CID	7.53809e-09	0.875412	3.64	0.329861	0.329861	797.386	1	24/52	1
58	IPI:IPI00027626.3 Gene_Symbol=CCT6A T-complex protein 1 subunit zeta						4.87277e-12	6.92682	80.2393	18.1	6.2	57987.7	IPI00027626.3	8 (8 0 0 0 0)
	3056, BLM12	K.QADL#YISEGL#HPR.I	1504.8	0.00763846	2	CID	1.85309e-07	0.951705	3.65569	0.59692	0.59692	1044.11	1	16/24	1
	4852, BLM12	K.ALQFLEEVK.V	1076.6	0.000409346	2	CID	9.3002e-05	0.926543	2.86519	0.467244	0.467244	900.289	1	13/16	1
	5005, BLM12	K.VL#AQNSGFDL#QETL#VK.I	1770.99	0.00269939	2	CID	2.17739e-06	0.966003	4.22593	0.603292	0.603292	1349.74	1	19/30	1
	5028, BLM12	K.VLAQNSGFDLQETLVK.I	1761.94	0.00136013	2	CID	4.87277e-12	0.974118	4.78702	0.610505	0.610505	1527.6	1	20/30	1
	5183, BLM12	K.DGNVL#L#HEMQIQHPTASL#IAK.V	2324.27	0.00322915	3	CID	5.82154e-05	0.856087	4.18516	0.286702	0.286702	672.457	1	25/80
	5205, BLM12	K.DGNVLLHEMQIQHPTASLIAK.V	2315.22	0.00982446	3	CID	4.81454e-10	0.9032	4.60074	0.204668	0.204668	1061.88	1	27/80
	6088, BLM12	K.GIDPFSLDALSK.E	1262.66	-4.8821e-05	2	CID	3.64204e-06	0.827696	3.17558	0.112623	0.112623	799.401	1	15/22	1
	7525, BLM12	K.VATAQDDITGDGTTSNVL#IIGEL#L#K.Q	2553.4	0.00519935	2	CID	0.000506587	0.521466	2.6138	0.266906	0.266906	397.758	1	15/48
59	IPI:IPI00220740.1 Gene_Symbol=NPM1 Isoform 2 of Nucleophosmin						4.9416e-12	8.47959	90.3063	20.4	4.3	29446.3	IPI00220740.1	9 (9 0 0 0 0)
	5164, BLM18	K.DEL#HIVEAEAM*NYEGSPIK.V	2164.03	0.00449213	3	CID	3.13686e-06	0.948272	4.28686	0.491708	0.491708	1678.76	1	29/72	2
	5647, BLM28	R.M*TDQEAIQDL#WQWR.K	1838.86	0.00300145	2	CID	0.000947481	0.948461	3.67216	0.41838	0.41838	1300.62	1	17/26	1
	5693, BLM18	K.DEL#HIVEAEAMNYEGSPIK.V	2148.04	0.00442546	2	CID	4.9416e-12	0.984501	6.12652	0.680565	0.680565	2195.54	1	25/36	2
	5948, BLM28	R.MTDQEAIQDL#WQWR.K	1822.86	0.00279927	2	CID	0.000213542	0.938057	3.84969	0.409279	0.409279	1146.69	1	15/26	1
	6831, BLM24	K.M*SVQPTVSL#GGFEITPPVVL#R.L	2249.25	0.00593744	2	CID	8.44989e-06	0.838322	2.99961	0.494663	0.494663	485.152	1	18/40	2
	6852, BLM18	K.M*SVQPTVSLGGFEITPPVVLR.L	2243.21	0.00398666	2	CID	1.5145e-05	0.957759	3.93823	0.652851	0.652851	1158.68	1	22/40	2
	6959, BLM18	R.MTDQEAIQDLWQWR.K	1819.84	0.00304458	2	CID	0.000134096	0.945963	3.30625	0.479713	0.479713	1410.24	1	17/26	1
	7019, BLM18	K.MSVQPTVSLGGFEITPPVVLR.L	2227.22	0.00402861	2	CID	3.05236e-07	0.953497	4.49223	0.682407	0.682407	855.553	1	21/40	2
	7022, BLM18	K.MSVQPTVSL#GGFEITPPVVL#R.L	2233.25	0.00353799	2	CID	9.96925e-11	0.964762	4.73604	0.604191	0.604191	1226.39	1	23/40	2
60	IPI:IPI00449049.5 Gene_Symbol=PARP1 Poly [ADP-ribose] polymerase 1						5.05596e-12	13.4909	148.235	10.2	9.2	113012	IPI00449049.5	15 (14 1 0 0 0)
	4604, BLM6	R.EEL#GFRPEYSASQL#K.G	1759.91	0.00353322	2	CID	0.000162105	0.699364	2.9071	0.349259	0.349259	329.243	1	13/28
	4611, BLM6	R.EELGFRPEYSASQLK.G	1753.88	0.00548869	2	CID	2.33829e-05	0.898361	3.53756	0.412355	0.412355	673.347	1	16/28
	4800, BLM6	K.AMVEYEIDLQK.M	1338.66	7.87949e-05	2	CID	0.000139487	0.854734	2.93336	0.393544	0.393544	716.889	1	12/20
	4975, BLM6	R.HPDVEVDGFSELR.W	1499.71	0.0012949	2	CID	1.12002e-06	0.945863	3.70721	0.595328	0.595328	827.047	1	16/24	2
	5300, BLM6	R.MAIM*VQSPMFDGK.V	1470.68	0.0100574	2	CID	3.41227e-07	0.941316	3.89522	0.1444	0.1444	1470.81	1	18/24	2
	5300, BLM6	R.M*AIMVQSPMFDGK.V	1470.68	0.0100574	2	CID	0.000100472	0.8731	3.33275	0.579057	0.579057	1207.04	2	17/24	2
	5712, BLM6	R.VVSEDFL#QDVSASTK.S	1627.83	0.0019383	2	CID	3.98831e-08	0.978142	4.70127	0.660587	0.660587	1854.22	1	20/28
	5761, BLM6	R.VVSEDFLQDVSASTK.S	1624.81	0.00230568	2	CID	5.05596e-12	0.976523	4.63454	0.61717	0.61717	1704.81	1	21/28
	5857, BLM6	K.AQNDL#IWNIK.D	1217.67	0.000324483	2	CID	6.06061e-05	0.946965	3.54075	0.378157	0.378157	1102.45	1	15/18
	5887, BLM6	K.AQNDLIWNIK.D	1214.65	0.000936006	2	CID	1.874e-06	0.956214	3.42172	0.573952	0.573952	1043.65	1	15/18
	6131, BLM6	R.MAIMVQSPMFDGK.V	1454.68	0.000822026	2	CID	3.94353e-05	0.894786	3.05327	0.444501	0.444501	788.422	1	15/24	2
	7055, BLM6	R.TTNFAGIL#SQGL#R.I	1383.79	0.000579296	2	CID	0.000116664	0.826011	2.94612	0.470499	0.470499	495.088	1	13/24
	7396, BLM6	K.VFSATL#GL#VDIVK.G	1367.84	0.000365498	2	CID	1.82108e-05	0.944929	3.95173	0.43949	0.43949	934.289	1	17/24
	7399, BLM6	K.VFSATLGLVDIVK.G	1361.8	0.00207683	2	CID	1.85559e-06	0.94784	3.99416	0.319038	0.319038	1184.38	1	18/24
	7934, BLM7	R.TTNFAGILSQGLR.I	1377.75	0.00058164	2	CID	0.0001224	0.806706	2.62198	0.469831	0.469831	585.172	1	13/24
61	IPI:IPI00479186.5 Gene_Symbol=PKM2 Isoform M2 of Pyruvate kinase isozymes M1/M2						5.73874e-12	1.90489	20.2669	7.2	7.7	57900.2	IPI00479186.5	2 (2 0 0 0 0)
	6856, BLM12	R.EAEAAIYHLQLFEELR.R	1931.99	0.00779067	2	CID	1.2504e-08	0.96795	4.35261	0.618749	0.618749	1130.83	1	21/30	1
	7614, BLM15	R.L#APITSDPTEATAVGAVEASFK.C	2178.14	0.0039172	2	CID	5.73874e-12	0.936944	4.13674	0.553127	0.553127	711.892	1	21/42	1
62	IPI:IPI00023860.1 Gene_Symbol=NAP1L1 Nucleosome assembly protein 1-like 1						6.18838e-12	8.45747	90.2597	16.9	4.2	45346	IPI00023860.1	9 (9 0 0 0 0)
	4804, BLM13	K.YAVLYQPLFDKR.F	1512.82	0.00724656	2	CID	0.000165926	0.837521	2.84067	0.289687	0.289687	701.929	1	14/22	2
	5635, BLM13	K.YAVL#YQPL#FDK.R	1362.76	0.0044734	2	CID	7.19976e-05	0.966139	3.67016	0.661141	0.661141	1102.49	1	17/20	2
	5661, BLM13	K.YAVLYQPLFDK.R	1356.72	0.00288883	2	CID	1.23644e-08	0.958746	3.85391	0.556788	0.556788	969.553	1	16/20	2
	6022, BLM13	R.LDGLVETPTGYIESLPR.V	1859.97	0.0112116	2	CID	6.94497e-08	0.919013	4.021	0.442765	0.442765	584.694	1	18/32	2
	6140, BLM13	K.NVDL#L#SDMVQEHDEPIL#K.H	2104.09	0.00395134	2	CID	1.90756e-08	0.97885	5.08356	0.583932	0.583932	1796.3	1	24/34	1
	6164, BLM13	K.NVDLLSDMVQEHDEPILK.H	2095.04	0.00639627	2	CID	1.71117e-08	0.965097	4.869	0.590599	0.590599	1135.76	1	18/34	1
	6274, BLM22	R.L#DGL#VETPTGYIESL#PR.V	1869.03	0.00351762	2	CID	2.96555e-07	0.875047	3.64565	0.481093	0.481093	476.578	1	15/32	2
	6608, BLM13	R.QL#TVQMMQNPQIL#AAL#QER.L	2221.21	0.0115645	2	CID	8.09811e-08	0.977982	5.08936	0.611426	0.611426	1661.53	1	24/36	2
	6621, BLM13	R.QLTVQMMQNPQILAALQER.L	2212.16	0.00570866	2	CID	6.18838e-12	0.97907	5.19368	0.63769	0.63769	1688.74	1	24/36	2
63	IPI:IPI00031461.1 Gene_Symbol=GDI2 Rab GDP dissociation inhibitor beta						6.44151e-12	8.49766	90.2927	17.5	6.1	50630.9	IPI00031461.1	9 (9 0 0 0 0)
	4137, BLM15	K.YIAIVSTTVETK.E	1324.74	0.00100501	2	CID	6.48262e-08	0.947701	3.43405	0.452433	0.452433	1145.23	1	17/22	2
	5358, BLM15	K.DL#GTESQIFISR.T	1368.72	-1.84051e-05	2	CID	0.000126999	0.923627	3.04833	0.523273	0.523273	1028.8	1	14/22	2
	5367, BLM15	K.DLGTESQIFISR.T	1365.7	0.00169175	2	CID	3.05872e-05	0.953259	3.39725	0.395998	0.395998	1503.92	1	17/22	2
	5772, BLM15	R.MTGSEFDFEEMK.R	1450.59	0.00144421	2	CID	3.13927e-07	0.915295	2.85701	0.546505	0.546505	780.284	1	15/22	1
	7014, BLM15	R.PAL#EL#L#EPIEQK.F	1388.83	0.000794521	2	CID	1.9123e-06	0.931849	3.56684	0.422245	0.422245	958.816	1	15/22	1
	7081, BLM15	R.PALELLEPIEQK.F	1379.78	0.000675966	2	CID	2.20572e-05	0.938162	3.27187	0.510945	0.510945	1084.45	1	15/22	1
	7259, BLM15	R.NPYYGGESASITPL#EDL#YK.R	2123.04	0.00320097	2	CID	5.18444e-08	0.979933	5.60487	0.574133	0.574133	1674.81	1	25/36	3
	7299, BLM15	R.NPYYGGESASITPLEDLYK.R	2117.01	0.00466815	2	CID	6.44151e-12	0.98295	5.85325	0.565665	0.565665	2070.01	1	26/36	3
	8271, BLM15	K.FVSISDLLVPK.D	1217.71	-0.000574851	2	CID	0.000530429	0.924886	2.68629	0.446745	0.446745	1010.53	1	16/20	1
64	IPI:IPI00289499.3 Gene_Symbol=ATIC Bifunctional purine biosynthesis protein PURH						6.70353e-12	3.60412	40.2362	8.3	6.3	64575.4	IPI00289499.3	4 (4 0 0 0 0)
	5035, BLM12	R.DVSELTGFPEM*LGGR.V	1623.77	0.00408794	2	CID	0.000387351	0.716097	2.79165	0.416042	0.416042	360.131	1	13/28
	5313, BLM12	K.AFTHTAQYDEAISDYFR.K	2034.92	0.012248	2	CID	6.70353e-12	0.972138	4.72456	0.605743	0.605743	1440.21	1	20/32
	5861, BLM12	R.NL#TAL#GL#NL#VASGGTAK.A	1611.98	0.00289811	2	CID	0.000590305	0.965745	4.25316	0.617319	0.617319	1347.68	1	20/32
	5907, BLM12	R.NLTALGLNLVASGGTAK.A	1599.91	0.00143796	2	CID	1.005e-08	0.950145	3.67773	0.521196	0.521196	1244.22	1	20/32
65	IPI:IPI00019459.1 Gene_Symbol=MAP3K7IP1 Mitogen-activated protein kinase kinase kinase 7-interacting protein 1						7.32081e-12	18.0335	190.27	35.9	5.2	54610.5	IPI00019459.1	19 (19 0 0 0 0)
	2714, BLM12	R.HEDMTLLVR.N	1113.57	-0.000402134	2	CID	0.000291692	0.946366	2.75308	0.59108	0.59108	981.391	1	14/16	1
	3235, BLM12	K.ASL#QSQL#PEGVPQHQL#PPQYQK.I	2482.34	0.0208318	3	CID	8.27902e-05	0.897291	4.16086	0.465844	0.465844	618.363	1	27/84	1
	5043, BLM13	K.QTSLDAVAQAVVDR.V	1472.77	0.00179529	2	CID	6.32261e-08	0.950505	3.58432	0.540229	0.540229	1232.01	1	17/26	1
	5093, BLM12	K.QTSL#DAVAQAVVDR.V	1475.79	0.000329274	2	CID	7.28082e-09	0.960427	4.12311	0.471583	0.471583	1359.34	1	18/26	1
	5256, BLM13	K.YGYTDIDLLSAAK.S	1429.72	0.00591702	2	CID	1.05085e-07	0.95952	3.2104	0.601412	0.601412	1310.22	1	19/24	1
	5258, BLM12	K.YGYTDIDL#L#SAAK.S	1435.76	0.00225257	2	CID	5.40623e-06	0.879621	3.20204	0.527612	0.527612	610.585	1	13/24	1
	5468, BLM12	K.STVDGLQVTQLNVDHTTENEDELFR.L	2860.36	0.0120806	3	CID	9.47323e-08	0.93778	4.59192	0.51518	0.51518	918.809	1	32/96	1
	5715, BLM13	R.VL#L#QAFDVVER.S	1294.76	0.00162128	2	CID	5.25418e-06	0.963299	3.34446	0.527562	0.527562	1491.5	1	17/20	1
	5811, BLM12	R.VLLQAFDVVER.S	1288.73	0.000280852	2	CID	4.98974e-08	0.965746	3.37599	0.584799	0.584799	1346.29	1	18/20	1
	6100, BLM12	R.L#SAEL#L#L#GQL#NAEHAEADVR.R	2164.22	0.00417585	2	CID	4.77782e-10	0.976613	5.35972	0.54996	0.54996	1497.92	1	25/38	1
	6133, BLM12	R.LSAELLLGQLNAEHAEADVR.R	2149.12	0.00613484	2	CID	7.32081e-12	0.980819	5.20115	0.598581	0.598581	2052.11	1	26/38	1
	6576, BLM12	R.VEPYVDFAEFYR.L	1534.72	0.00167641	2	CID	7.76475e-09	0.943808	3.36366	0.528861	0.528861	683.489	1	18/22
	6844, BLM13	R.SFL#ESIDDAL#AEK.A	1443.75	0.00192528	2	CID	1.46272e-05	0.963333	4.0146	0.479257	0.479257	1294.52	1	19/24	1
	6849, BLM12	R.SFLESIDDALAEK.A	1437.71	0.000951065	2	CID	3.14504e-08	0.976983	4.51721	0.573504	0.573504	1808.09	1	20/24	1
	6873, BLM12	R.EISGGAM*AVVAVL#L#NNK.L	1707.96	0.00239228	2	CID	0.000138596	0.946733	3.9705	0.54016	0.54016	1056.65	1	18/32	1
	6964, BLM12	R.EISGGAM*AVVAVLLNNK.L	1701.92	0.0025167	2	CID	9.22362e-05	0.92581	4.16771	0.415657	0.415657	932.639	1	16/32	1
	7830, BLM12	R.EISGGAMAVVAVL#L#NNK.L	1691.96	0.00377701	2	CID	2.21985e-08	0.97956	5.39576	0.650008	0.650008	1844.73	1	20/32	1
	7832, BLM12	R.EISGGAMAVVAVLLNNK.L	1685.93	0.00451177	2	CID	7.69661e-08	0.981011	5.24923	0.607241	0.607241	2155.11	1	22/32	1
	8577, BLM11	K.ALEAAHGPGQANQEIAAMIDTEFAK.Q	2583.25	5.03234e-05	3	CID	3.97626e-06	0.898256	3.92817	0.471128	0.471128	943.977	1	26/96	1
66	IPI:IPI00032460.3 Gene_Symbol=LSM2 U6 snRNA-associated Sm-like protein LSm2						7.79821e-12	1.9673	20.3148	20	6.1	10827.6	IPI00032460.3	2 (2 0 0 0 0)
	4860, BLM28	R.YVQL#PADEVDTQL#L#QDAAR.K	2154.14	0.00496367	2	CID	7.79821e-12	0.984841	6.29541	0.567987	0.567987	2087.66	1	29/36
	4877, BLM28	R.YVQLPADEVDTQLLQDAAR.K	2145.08	0.0044789	2	CID	8.16458e-12	0.982454	5.19118	0.579934	0.579934	2161.31	1	29/36
67	IPI:IPI00555956.2 Gene_Symbol=PSMB4 Proteasome subunit beta type-4 precursor						8.82516e-12	5.46812	60.2299	23.5	5.6	29185.5	IPI00555956.2	6 (6 0 0 0 0)
	6011, BLM23	R.VNNSTMLGASGDYADFQYLK.Q	2194.01	0.00136515	2	CID	8.82516e-12	0.966604	3.9852	0.585461	0.585461	1580.81	1	23/38
	6020, BLM23	R.VNNSTML#GASGDYADFQYL#K.Q	2200.05	0.00307179	2	CID	4.42025e-10	0.914197	3.62751	0.519443	0.519443	686.442	1	19/38
	6910, BLM23	K.QVL#GQMVIDEEL#L#GDGHSYSPR.A	2452.25	0.00418095	3	CID	1.82374e-05	0.910917	3.85707	0.444531	0.444531	1001.62	1	29/84
	6915, BLM23	K.QVLGQMVIDEELLGDGHSYSPR.A	2443.19	0.00473378	3	CID	5.43255e-05	0.872473	3.89558	0.380257	0.380257	817.81	1	25/84
	7104, BLM24	K.FEGGVVIAADML#GSYGSL#AR.F	2019.05	0.00138637	2	CID	0.000314341	0.940111	3.66694	0.533384	0.533384	1020.44	1	21/38
	7662, BLM22	K.FEGGVVIAADMLGSYGSLAR.F	2013.01	0.00444047	2	CID	1.56718e-05	0.863818	3.15345	0.435367	0.435367	816.629	1	17/38
68	IPI:IPI00216171.3 Gene_Symbol=ENO2 Gamma-enolase						8.89622e-12	1.86367	20.2298	4.1	4.8	47239.1	IPI00216171.3	2 (2 0 0 0 0)
	4860, BLM16	R.AAVPSGASTGIYEAL#EL#R.D	1810.98	0.00494354	2	CID	3.39903e-10	0.913895	3.55757	0.562112	0.562112	441.663	1	20/34	3
	7405, BLM15	R.AAVPSGASTGIYEALELR.D	1804.94	0.00201619	2	CID	8.89622e-12	0.949772	4.12546	0.565477	0.565477	710.774	1	22/34	3
69	IPI:IPI00000105.4 Gene_Symbol=MVP Major vault protein						9.09051e-12	30.0747	320.278	38.6	5.2	99266.1	IPI00000105.4	32 (32 0 0 0 0)
	1760, BLM6	K.AQQL#AEVEVK.K	1117.63	-0.000965239	2	CID	0.00012795	0.944084	3.31953	0.498433	0.498433	1053.34	1	14/18
	1999, BLM6	R.ALQPLEEGEDEEK.V	1486.69	0.0021594	2	CID	1.5181e-06	0.916818	2.97811	0.591704	0.591704	530.022	1	17/24
	2820, BLM6	R.VPHNAAVQVYDYR.E	1531.77	0.00132499	2	CID	8.94764e-07	0.868618	2.94544	0.499682	0.499682	562.943	1	14/24
	3301, BLM6	R.DL#AVAGPEMQVK.L	1260.67	-0.00165495	2	CID	9.23659e-06	0.933762	3.1202	0.463114	0.463114	953.89	1	17/22
	4257, BLM6	K.AL#L#DFEDK.D	956.521	-0.000471706	2	CID	0.000266157	0.911475	2.80356	0.499879	0.499879	503.542	1	12/14
	4268, BLM6	K.AQAL#AIETEAEL#QR.V	1548.85	0.00375139	2	CID	1.95472e-09	0.972415	4.29355	0.536591	0.536591	1663.4	1	20/26
	4445, BLM6	K.AQALAIETEAELQR.V	1542.81	0.00167854	2	CID	1.09362e-07	0.974926	4.17474	0.633522	0.633522	1750.72	1	20/26
	4468, BLM6	R.GAVASVTFDDFHK.N	1393.67	0.00105102	2	CID	5.61607e-09	0.940781	3.79298	0.447498	0.447498	891.844	1	17/24
	4477, BLM6	R.VASGPSPGEGISPQSAQAPQAPGDNHVVPVL#R.-	3122.61	0.0017448	3	CID	1.12298e-08	0.94835	5.26077	0.593274	0.593274	843.48	1	32/124
	4592, BLM6	R.TAVFGFETSEAK.G	1286.63	-4.02741e-05	2	CID	4.86878e-08	0.936261	3.15424	0.585847	0.585847	829.945	1	16/22
	4678, BLM6	K.VSHQAGDHWL#IR.G	1421.75	0.000659508	2	CID	7.75663e-07	0.891947	2.75315	0.334843	0.334843	887.684	1	16/22
	5235, BLM6	R.IPPYHYIHVL#DQNSNVSR.V	2155.11	0.00551092	2	CID	9.27591e-11	0.977068	5.11329	0.581081	0.581081	1597.45	1	23/34
	5463, BLM6	R.SVQL#AIEITTNSQEAAAK.H	1877.01	0.000681708	2	CID	2.38911e-05	0.937975	3.9696	0.489277	0.489277	991.867	1	18/34
	5507, BLM8	R.QAIPL#DENEGIYVQDVK.T	1933.99	0.0031579	2	CID	3.63998e-08	0.90951	3.92737	0.47047	0.47047	509.596	1	17/32
	6138, BLM18	R.LAQDPFPLYPGEVLEK.D	1815.95	0.00239771	2	CID	1.28471e-10	0.741666	2.90374	0.327524	0.327524	556.844	1	15/30
	6197, BLM6	R.DQAVFPQNGL#VVSSVDVQSVEPVDQR.T	2815.43	0.00683792	2	CID	9.9552e-10	0.929937	4.3766	0.303296	0.303296	1125.57	1	21/50
	6410, BLM13	R.L#AQDPFPL#YPGEVL#EK.D	1825.01	0.00141763	2	CID	3.57731e-09	0.960427	4.12183	0.415313	0.415313	1366.34	1	21/30
	6744, BLM6	R.AVIGSTYM*L#TQDEVL#WEK.E	2105.07	0.00379407	2	CID	2.82115e-09	0.968523	4.64203	0.551511	0.551511	1428.13	1	20/34
	6787, BLM6	R.AVIGSTYM*LTQDEVLWEK.E	2099.04	0.00501712	2	CID	3.91836e-07	0.964142	4.19684	0.473972	0.473972	1546.13	1	21/34
	7250, BLM6	R.DAQGLVLFDVTGQVR.L	1617.86	0.00175728	2	CID	9.45344e-09	0.968944	4.36627	0.413193	0.413193	1776.23	1	20/28
	7262, BLM6	R.DAQGL#VL#FDVTGQVR.L	1623.9	0.00212114	2	CID	2.52835e-07	0.971583	4.59903	0.41168	0.41168	1844.88	1	20/28
	7357, BLM6	R.AVIGSTYMLTQDEVLWEK.E	2083.04	0.00310595	2	CID	6.54338e-10	0.94779	4.23225	0.415243	0.415243	1141.59	1	19/34
	7510, BLM6	K.VVAGDEWL#FEGPGTYIPR.K	2009.02	0.00324783	2	CID	6.17468e-07	0.961839	4.86997	0.557905	0.557905	966.347	1	19/34
	7655, BLM6	K.EL#L#EL#EAL#SM*AVESTGTAK.A	2020.09	0.00398751	2	CID	2.33216e-07	0.968341	5.41944	0.50849	0.50849	1212.12	1	19/36
	7668, BLM6	R.KEL#L#EL#EAL#SMAVESTGTAK.A	2132.19	0.00367095	2	CID	5.79619e-05	0.962929	4.27392	0.586313	0.586313	1393.71	1	20/38
	7672, BLM6	K.ELLELEALSM*AVESTGTAK.A	2008.02	0.00472461	2	CID	2.55412e-05	0.970069	4.46084	0.601795	0.601795	1490.72	1	22/36
	7939, BLM6	K.EL#L#EL#EAL#SMAVESTGTAK.A	2004.1	0.00280876	2	CID	1.16339e-06	0.978432	5.27395	0.642761	0.642761	1723.15	1	22/36
	7943, BLM6	K.ELLELEALSMAVESTGTAK.A	1992.02	0.00440036	2	CID	3.04616e-08	0.978285	5.10283	0.619892	0.619892	1808.93	1	23/36
	7949, BLM6	R.KEVEVVEIIQATIIR.Q	1740.03	0.00339317	2	CID	9.09051e-12	0.986848	5.55239	0.60028	0.60028	3268.31	1	26/28
	7967, BLM6	R.VVFGPEL#VSL#GPEEQFTVL#SL#SAGR.P	2643.48	0.00418094	2	CID	3.41849e-07	0.950204	4.71013	0.585658	0.585658	652.586	1	22/48
	7973, BLM6	R.VVFGPELVSLGPEEQFTVLSLSAGR.P	2631.4	0.00418562	2	CID	2.94223e-07	0.83792	3.74256	0.389322	0.389322	400.683	1	18/48
	8275, BLM7	R.AVIGSTYML#TQDEVL#WEK.E	2089.08	0.00432431	2	CID	1.33886e-10	0.962812	4.67973	0.491772	0.491772	1196.16	1	20/34
70	IPI:IPI00075248.11 Gene_Symbol=CALM1;CALM3;CALM2 Calmodulin						1.08302e-11	6.06301	68.2535	36.9	3.9	16826.8	IPI00075248.11	7 (6 1 0 0 0)
	1600, BLM25	K.DGNGYISAAEL#R.H	1268.63	0.000417669	2	CID	3.69656e-05	0.906655	3.50683	0.356997	0.356997	756.533	1	15/22	2
	2983, BLM26	K.DGNGYISAAELR.H	1265.61	0.00127333	2	CID	5.91889e-06	0.872387	3.0115	0.41643	0.41643	672.582	1	14/22	2
	3197, BLM26	R.VFDKDGNGYISAAEL#R.H	1757.89	0.00328053	2	CID	1.31165e-10	0.973806	4.43703	0.522229	0.522229	1691.32	1	23/30	2
	4172, BLM26	R.EADIDGDGQVNYEEFVQM*M*TAK.-	2522.07	0.00351458	3	CID	3.37107e-07	0.94495	5.07063	0.435808	0.435808	1027.12	1	28/84	1
	4179, BLM26	K.EAFSL#FDKDGDGTITTK.E	1847.91	0.0100416	2	CID	7.52368e-07	0.83216	3.45961	0.349759	0.349759	572.554	1	15/32	2
	5001, BLM25	R.EADIDGDGQVNYEEFVQMM*TAK.-	2506.07	0.00479069	2	CID	6.95265e-08	0.598777	3.64777	0.542321	0.542321	420.85	1	16/42	1
	5641, BLM25	R.EADIDGDGQVNYEEFVQMMTAK.-	2490.08	0.00410022	2	CID	1.08302e-11	0.934278	3.83376	0.611351	0.611351	728.836	1	20/42	1
71	IPI:IPI00294536.1 Gene_Symbol=STRAP Serine-threonine kinase receptor-associated protein						1.19704e-11	8.20167	90.2643	30.9	4.8	38414	IPI00294536.1	9 (9 0 0 0 0)
	2446, BLM18	K.GAVWGATL#NK.D	1019.57	-0.000795717	2	CID	0.000593004	0.85351	2.79602	0.509622	0.509622	641.825	1	12/18	1
	2774, BLM18	K.SFEAPATINSASL#HPEK.E	1801.92	0.00770544	2	CID	0.000133167	0.814386	3.23307	0.46079	0.46079	585.89	1	15/32	1
	3329, BLM18	R.FSPDGEL#YASGSEDGTL#R.L	1906.89	0.00581247	2	CID	2.85501e-06	0.891153	3.37251	0.571075	0.571075	625.319	1	16/34
	3379, BLM18	R.FSPDGELYASGSEDGTLR.L	1900.86	0.00325134	2	CID	6.85128e-08	0.863619	3.02204	0.607443	0.607443	587.058	1	16/34
	4241, BLM18	R.SIAFHSAVSLDPIK.S	1484.81	0.00240267	2	CID	2.53841e-06	0.948686	3.43738	0.602148	0.602148	1138.77	1	17/26	1
	4642, BLM18	K.TVDFTQDSNYL#L#TGGQDK.L	2007.98	0.00402391	2	CID	2.33429e-07	0.966599	4.88172	0.653729	0.653729	1091.47	1	18/34	1
	4690, BLM18	K.TVDFTQDSNYLLTGGQDK.L	2001.94	0.0113505	2	CID	1.03225e-08	0.952094	3.91452	0.617297	0.617297	1151.17	1	19/34	1
	5357, BLM18	K.VWDAVSGDELMTLAHK.H	1771.87	0.00303896	2	CID	1.19704e-11	0.976443	5.28611	0.593106	0.593106	1525.79	1	22/30	1
	6159, BLM18	R.QGDTGDWIGTFLGHK.G	1631.78	0.00163844	2	CID	0.000104766	0.935185	3.5702	0.460444	0.460444	1090.69	1	19/28	1
72	IPI:IPI00025252.1 Gene_Symbol=PDIA3 Protein disulfide-isomerase A3 precursor						1.20148e-11	12.1075	130.276	24.4	5.9	56746.8	IPI00025252.1	13 (13 0 0 0 0)
	329, BLM13	R.DGEEAGAYDGPR.T	1236.51	-0.000236645	2	CID	4.70265e-05	0.943924	3.01284	0.610455	0.610455	942.458	1	17/22	3
	331, BLM13	R.EATNPPVIQEEKPK.K	1579.83	0.00141906	2	CID	1.62529e-06	0.820012	2.78549	0.511661	0.511661	405.181	1	14/26	1
	2661, BLM13	K.YGVSGYPTL#K.I	1087.59	0.00827079	2	CID	0.000409406	0.944155	3.04778	0.597409	0.597409	836.054	1	15/18	2
	2709, BLM13	K.YGVSGYPTLK.I	1084.57	-0.000517096	2	CID	5.18502e-07	0.946035	3.11669	0.61292	0.61292	814.441	1	15/18	2
	2795, BLM13	K.MDATANDVPSPYEVR.G	1664.76	0.00220597	2	CID	2.70008e-08	0.962614	4.44379	0.519693	0.519693	1025.7	1	20/28	1
	3326, BLM13	K.FVMQEEFSR.D	1172.54	0.00620793	2	CID	1.32284e-05	0.943418	2.72206	0.475548	0.475548	987.038	1	15/16
	4507, BLM12	K.VVVAENFDEIVNNENK.D	1832.9	0.0106502	2	CID	1.20148e-11	0.980786	5.51849	0.595258	0.595258	1891.03	1	21/30	1
	5116, BLM13	R.FLQDYFDGNLK.R	1359.66	0.00335943	2	CID	1.69293e-06	0.94212	3.26561	0.402749	0.402749	1117.19	1	16/20	1
	5158, BLM13	R.FL#QDYFDGNL#K.R	1365.7	0.000793605	2	CID	9.30296e-05	0.903371	2.82366	0.426499	0.426499	881.654	1	14/20	1
	5301, BLM13	R.GFPTIYFSPANK.K	1341.68	0.000365754	2	CID	1.19504e-06	0.865899	2.65746	0.335408	0.335408	701.759	1	16/22
	6054, BLM13	K.DL#L#IAYYDVDYEK.N	1625.82	0.00407775	2	CID	3.24815e-05	0.964394	3.87282	0.557967	0.557967	1313.97	1	18/24	1
	6097, BLM13	K.DLLIAYYDVDYEK.N	1619.78	0.00200489	2	CID	5.29462e-07	0.961213	3.92894	0.479616	0.479616	1296.4	1	18/24	1
	6482, BLM13	R.ELSDFISYLQR.E	1370.7	0.00274467	2	CID	5.51534e-05	0.929509	3.07652	0.470425	0.470425	904.596	1	15/20	1
73	IPI:IPI00219219.3 Gene_Symbol=LGALS1 Galectin-1						1.24045e-11	3.85587	40.2687	11.9	5.2	14706.2	IPI00219219.3	4 (4 0 0 0 0)
	4171, BLM28	R.L#NL#EAINYM*AADGDFK.I	1806.88	0.00481893	2	CID	1.42302e-08	0.954696	4.56568	0.447615	0.447615	949.55	1	19/30
	4481, BLM27	R.LNLEAINYM*AADGDFK.I	1800.85	0.00970409	2	CID	2.64244e-11	0.977763	4.85258	0.618057	0.618057	1712.14	1	22/30
	4931, BLM25	R.LNLEAINYMAADGDFK.I	1784.85	0.00132319	2	CID	7.20511e-10	0.962627	3.75042	0.545415	0.545415	1513.37	1	20/30
	5986, BLM27	R.L#NL#EAINYMAADGDFK.I	1790.89	0.00168706	2	CID	1.24045e-11	0.960781	3.54872	0.596822	0.596822	1320.63	1	21/30
74	IPI:IPI00012007.6 Gene_Symbol=AHCY Adenosylhomocysteinase						1.26765e-11	2.87979	30.217	5.8	5.9	47685.3	IPI00012007.6	3 (3 0 0 0 0)
	3766, BLM16	K.VADIGL#AAWGR.K	1131.63	0.00524355	2	CID	2.17795e-05	0.956529	3.6345	0.326408	0.326408	1532.07	1	17/20
	4283, BLM16	K.AL#DIAENEMPGL#MR.M	1565.79	0.00235481	2	CID	1.29943e-06	0.952031	3.94262	0.57686	0.57686	825.235	1	18/26
	4290, BLM16	K.ALDIAENEMPGLMR.M	1559.76	0.00308957	2	CID	1.26765e-11	0.971226	4.33916	0.582256	0.582256	1301.63	1	21/26
75	IPI:IPI00030275.5 Gene_Symbol=TRAP1 Heat shock protein 75 kDa, mitochondrial precursor						1.31184e-11	9.27271	98.2262	13.4	8.3	80059.8	IPI00030275.5	10 (9 1 0 0 0)
	3325, BLM11	R.EL#ISNASDAL#EK.L	1295.7	0.00589285	2	CID	0.00092748	0.820289	2.85568	0.388567	0.388567	578.805	2	13/22
	3976, BLM10	R.EL#L#QESAL#IR.K	1180.72	0.00136386	2	CID	0.000220259	0.918669	2.84036	0.410583	0.410583	967.289	1	14/18	1
	4267, BLM10	K.AFLDALQNQAEASSK.I	1592.79	0.00153995	2	CID	1.31184e-11	0.977887	4.43259	0.577136	0.577136	2142.92	1	21/28
	4381, BLM10	R.GVVDSEDIPLNLSR.E	1513.79	0.00320322	2	CID	1.28348e-08	0.968499	4.51183	0.584543	0.584543	1081.39	1	20/26	1
	4418, BLM10	R.AQL#L#QPTL#EINPR.H	1501.9	0.00169418	2	CID	1.53723e-06	0.919284	3.7945	0.444431	0.444431	521.652	1	16/24	1
	4449, BLM10	R.AQLLQPTLEINPR.H	1492.85	0.00120942	2	CID	8.96696e-07	0.941571	3.42735	0.642262	0.642262	642.798	1	17/24	1
	4930, BLM10	R.YESSAL#PSGQL#TSL#SEYASR.M	2155.09	0.0204684	2	CID	4.11413e-10	0.948762	4.2346	0.6217	0.6217	586.317	1	22/38	1
	4953, BLM10	R.YESSALPSGQLTSLSEYASR.M	2146.03	0.00387031	2	CID	8.34161e-06	0.911809	3.83568	0.5692	0.5692	409.511	1	19/38	1
	5383, BLM11	K.AFL#DAL#QNQAEASSK.I	1598.83	0.00519972	2	CID	1.93273e-08	0.967003	4.05867	0.538569	0.538569	1614.62	1	19/28
	7693, BLM11	K.ETEELMAWMR.N	1295.58	0.000593838	2	CID	9.23132e-05	0.898939	2.68886	0.503824	0.503824	859.644	1	12/18	1
76	IPI:IPI00007765.5 Gene_Symbol=HSPA9 Stress-70 protein, mitochondrial precursor						1.36913e-11	17.8766	190.258	26.2	5.8	73634.8	IPI00007765.5	19 (19 0 0 0 0)
	2658, BLM11	R.EQQIVIQSSGGL#SK.D	1476.81	0.00177878	2	CID	0.000514952	0.940441	3.00958	0.53122	0.53122	1076.64	1	19/26
	3709, BLM11	K.SQVFSTAADGQTQVEIK.V	1808.9	0.00198317	2	CID	5.13781e-08	0.97786	5.1673	0.595255	0.595255	1778.24	1	21/32
	3939, BLM10	K.DAGQISGL#NVL#R.V	1248.72	0.00246488	2	CID	0.000137808	0.933306	3.20352	0.536815	0.536815	854.429	1	16/22
	4327, BLM11	R.TTPSVVAFTADGER.L	1450.72	0.00252533	2	CID	1.31798e-08	0.860089	2.9435	0.520146	0.520146	615.792	1	14/26
	4644, BLM11	K.VQQTVQDL#FGR.A	1293.7	0.00551781	2	CID	5.00726e-06	0.960792	3.64743	0.525911	0.525911	1302.71	1	16/20
	4696, BLM11	K.VQQTVQDLFGR.A	1290.68	0.00258929	2	CID	9.0149e-06	0.968585	3.55367	0.569405	0.569405	1609.44	1	17/20
	4737, BLM11	K.DAGQISGLNVLR.V	1242.68	0.000880306	2	CID	3.34869e-05	0.944263	3.68317	0.440572	0.440572	936.99	1	17/22
	5494, BLM11	K.NAVITVPAYFNDSQR.Q	1694.85	0.00390325	2	CID	1.34549e-05	0.781696	2.86758	0.409735	0.409735	340.67	1	15/28
	5711, BLM11	R.VINEPTAAAL#AYGL#DK.S	1651.92	0.00256224	2	CID	1.54864e-10	0.975945	5.00028	0.644381	0.644381	1264.76	1	23/30
	5726, BLM11	R.VINEPTAAALAYGLDK.S	1645.88	0.00195423	2	CID	1.36913e-11	0.972549	4.7846	0.666923	0.666923	1084.32	1	22/30
	6645, BLM12	R.AQFEGIVTDL#IR.R	1364.76	0.00245603	2	CID	1.15438e-07	0.96338	3.62359	0.556705	0.556705	1433.37	1	17/22
	7333, BLM11	K.SDIGEVIL#VGGMTR.M	1449.78	0.00126152	2	CID	1.40949e-05	0.949833	3.73199	0.574357	0.574357	923.052	1	18/26
	7383, BLM11	K.SDIGEVILVGGMTR.M	1446.76	0.00553516	2	CID	2.57855e-06	0.969935	4.26861	0.622003	0.622003	1275.9	1	20/26
	7616, BLM11	K.ERVEAVNMAEGIIHDTETK.M	2142.05	0.0044309	3	CID	2.98319e-09	0.966914	4.59025	0.452234	0.452234	2057.44	1	31/72
	7650, BLM11	R.VEAVNMAEGIIHDTETK.M	1856.91	0.00288478	2	CID	7.65956e-10	0.950172	3.95636	0.573434	0.573434	1156.97	1	17/32
	7774, BLM11	K.STNGDTFL#GGEDFDQAL#L#R.H	2065.02	0.00749321	2	CID	1.98612e-08	0.965367	4.98764	0.532397	0.532397	982.579	1	22/36
	7779, BLM11	K.STNGDTFLGGEDFDQALLR.H	2055.96	0.00847329	2	CID	3.49566e-06	0.931015	4.65258	0.611579	0.611579	429.223	1	15/36
	8386, BLM11	R.AQFEGIVTDLIR.R	1361.74	0.0012365	2	CID	4.62789e-09	0.97454	3.99607	0.573239	0.573239	1799.76	1	19/22
	8702, BLM11	K.LLGQFTLIGIPPAPR.G	1592.95	0.00272912	2	CID	1.27429e-07	0.889891	3.23384	0.570518	0.570518	439.323	1	16/28
77	IPI:IPI00028004.2 Gene_Symbol=PSMB3 Proteasome subunit beta type-3						1.41687e-11	4.73093	50.2381	22.9	6.1	22933.5	IPI00028004.2	5 (5 0 0 0 0)
	4095, BLM22	R.FGIQAQM*VTTDFQK.I	1629.79	0.00182669	2	CID	6.42016e-07	0.921755	3.63351	0.488612	0.488612	806.075	1	15/26	2
	4962, BLM22	R.FGIQAQMVTTDFQK.I	1613.8	0.00150243	2	CID	1.72296e-11	0.972048	4.54112	0.51961	0.51961	1598.86	1	19/26	2
	6858, BLM22	R.DAVSGMGVIVHIIEK.D	1567.85	0.00171297	2	CID	1.41687e-11	0.97836	4.73005	0.502028	0.502028	2136	1	22/28
	7337, BLM22	R.L#YIGL#AGL#ATDVQTVAQR.L	1898.11	0.004667	2	CID	1.60153e-06	0.882784	3.36877	0.541638	0.541638	565.592	1	16/34	2
	7348, BLM22	R.LYIGLAGLATDVQTVAQR.L	1889.05	0.00320568	2	CID	1.71003e-09	0.975987	4.7615	0.58986	0.58986	1738	1	23/34	2
78	IPI:IPI00328319.8 Gene_Symbol=RBBP4 Histone-binding protein RBBP4						1.56308e-11	3.69227	40.2079	7.8	4.6	47626.1	IPI00328319.8	4 (4 0 0 0 0)
	5239, BLM13	K.TVALWDLR.N	973.547	0.00135701	2	CID	8.25864e-05	0.927704	2.72966	0.443043	0.443043	757.168	1	13/14	8
	6609, BLM14	K.GEFGGFGSVSGK.I	1128.53	1.57246e-05	2	CID	2.10728e-05	0.850137	2.78413	0.348117	0.348117	834.226	1	14/22	6
	8429, BLM14	K.TPSSDVL#VFDYTK.H	1474.75	0.00218711	2	CID	4.86903e-08	0.946207	3.53317	0.444148	0.444148	1198.33	1	17/24	7
	8489, BLM14	K.TPSSDVLVFDYTK.H	1471.73	0.00816973	2	CID	1.56308e-11	0.968226	4.15841	0.580063	0.580063	1371.85	1	18/24	7
79	IPI:IPI00007402.3 Gene_Symbol=IPO7 Importin-7						1.56408e-11	10.1866	110.295	7.8	4.6	119440	IPI00007402.3	11 (11 0 0 0 0)
	3978, BLM6	K.QLQDIATLADQR.R	1371.72	0.000401484	2	CID	7.24262e-05	0.943756	3.12214	0.476685	0.476685	1284.31	1	16/22
	4040, BLM6	K.QL#QDIATL#ADQR.R	1377.76	0.0013757	2	CID	0.000279868	0.616753	2.67694	0.314356	0.314356	471.222	2	10/22
	4892, BLM6	K.SDQNL#QTAL#EL#TR.R	1497.82	0.00248262	2	CID	0.000255016	0.965248	3.84345	0.519679	0.519679	1518.28	1	18/24
	4957, BLM6	K.SDQNLQTALELTR.R	1488.77	0.000777154	2	CID	1.85559e-06	0.954077	4.09433	0.345028	0.345028	1367.4	1	17/24
	6161, BLM6	K.NMITQYWPDR.E	1323.62	-0.000238754	2	CID	0.000202479	0.867941	2.71312	0.316277	0.316277	940.039	1	12/18
	6274, BLM6	K.AFAVGVQQVL#L#K.V	1278.81	0.000555675	2	CID	6.96879e-05	0.97335	4.28713	0.569595	0.569595	1512.22	1	19/22
	6312, BLM6	K.AFAVGVQQVLLK.V	1272.77	0.000680089	2	CID	2.51076e-07	0.968043	4.01155	0.529843	0.529843	1333.89	1	19/22
	6462, BLM6	R.FIQL#L#SDQSDQSVL#IQK.Q	1971.11	0.0030621	2	CID	2.95001e-10	0.987231	5.9058	0.580927	0.580927	3378.32	1	26/32
	6476, BLM6	R.FIQLLSDQSDQSVLIQK.Q	1962.05	0.00282148	2	CID	1.56408e-11	0.98563	5.75754	0.456991	0.456991	3085.73	1	27/32
	7173, BLM6	R.NPVWYQAL#THGL#NEEQR.K	2061.04	0.00237394	2	CID	3.009e-07	0.968823	4.72532	0.556036	0.556036	1380.52	1	19/32
	7181, BLM6	R.NPVWYQALTHGLNEEQR.K	2055	0.00384112	2	CID	6.99248e-08	0.955733	4.02072	0.43529	0.43529	1334.26	1	20/32
80	IPI:IPI00004795.1 Gene_Symbol=CLNS1A Methylosome subunit pICln						1.57141e-11	13.0708	140.286	35.9	3.8	26198.9	IPI00004795.1	14 (14 0 0 0 0)
	3097, BLM25	R.LEGMLSQSVSSQYNMAGVR.T	2056.98	0.0151522	2	CID	7.02743e-10	0.963853	4.92172	0.541874	0.541874	917.679	1	22/36
	3201, BLM18	R.L#EGM*L#SQSVSSQYNMAGVR.T	2079.01	0.00534233	2	CID	9.75717e-07	0.919054	4.13751	0.603876	0.603876	439.291	1	17/36
	3237, BLM18	R.LEGM*LSQSVSSQYNMAGVR.T	2072.97	0.000705998	2	CID	3.89385e-09	0.962615	4.84238	0.540084	0.540084	1068.22	1	22/36
	3300, BLM18	R.L#EGML#SQSVSSQYNM*AGVR.T	2079.01	0.00288747	3	CID	2.27452e-06	0.96714	4.43515	0.47748	0.47748	2220.15	1	32/72
	3343, BLM18	R.LEGMLSQSVSSQYNM*AGVR.T	2072.97	0.00436811	2	CID	2.58135e-07	0.949986	4.671	0.584981	0.584981	693.785	1	19/36
	3417, BLM26	K.GL#GTGTL#YIAESR.L	1343.74	0.00173098	2	CID	2.01762e-07	0.804249	2.66792	0.54296	0.54296	532.413	1	12/24
	3507, BLM18	K.GLGTGTLYIAESR.L	1337.71	0.00112297	2	CID	7.35674e-09	0.956974	3.47255	0.694935	0.694935	1221.85	1	18/24
	3715, BLM18	R.DYEDGM*EVDTTPTVAGQFEDADVDH.-	2772.11	0.00851966	3	CID	9.96324e-10	0.924697	4.67751	0.412613	0.412613	1018.56	1	31/96
	4010, BLM18	K.FEEESKEPVADEEEEDSDDDVEPITEFR.F	3314.39	0.00870154	3	CID	6.50702e-11	0.958748	5.50325	0.545788	0.545788	1026.15	1	37/108
	4048, BLM18	K.EPVADEEEEDSDDDVEPITEFR.F	2565.06	0.00249279	2	CID	3.90047e-07	0.938496	4.47347	0.580939	0.580939	632.231	1	19/42
	4122, BLM18	K.FEEESKEPVADEEEEDS@DDDVEPITEFR.F	3394.35	0.0096557	3	CID	1.35212e-08	0.958143	5.72701	0.325945	0.325945	1456	1	50/162
	4168, BLM18	R.L#EGML#SQSVSSQYNMAGVR.T	2063.02	0.00115941	3	CID	1.57141e-11	0.976807	5.12181	0.633498	0.633498	2286.23	1	36/72
	4248, BLM18	K.EPVADEEEEDS@DDDVEPITEFR.F	2645.03	0.00662078	2	CID	5.97473e-06	0.835483	3.47309	0.582144	0.582144	382.678	1	22/63
	4498, BLM18	R.DYEDGMEVDTTPTVAGQFEDADVDH.-	2756.12	0.00546226	2	CID	5.83633e-11	0.954507	4.75524	0.618285	0.618285	729.215	1	22/48
81	IPI:IPI00784154.1 Gene_Symbol=HSPD1 60 kDa heat shock protein, mitochondrial precursor						1.64602e-11	17.9568	190.288	32.6	5.6	61016.5	IPI00784154.1	19 (19 0 0 0 0)
	2334, BLM12	K.NAGVEGSLIVEK.I	1215.66	-0.000424754	2	CID	0.000649935	0.941042	3.12791	0.509504	0.509504	1036.78	1	17/22
	2607, BLM12	K.VGL#QVVAVK.A	915.606	0.000868727	2	CID	0.000429972	0.955782	3.07454	0.401672	0.401672	1494.44	1	15/16
	2641, BLM12	K.VGLQVVAVK.A	912.588	0.00453201	2	CID	0.000312501	0.958021	3.1847	0.450217	0.450217	1404.35	1	15/16
	2750, BLM12	K.L#VQDVANNTNEEAGDGTTTATVL#AR.S	2566.29	0.00835256	2	CID	7.19613e-11	0.97373	5.64606	0.621	0.621	1185.4	1	24/48
	2779, BLM12	K.LVQDVANNTNEEAGDGTTTATVLAR.S	2560.25	0.0127494	2	CID	1.64602e-11	0.976091	5.50571	0.619776	0.619776	1537.34	1	24/48
	3378, BLM12	R.TVIIEQSWGSPK.V	1344.72	0.00935298	2	CID	3.43172e-06	0.956865	3.72143	0.481319	0.481319	1369.14	1	16/22	1
	4463, BLM12	R.GYISPYFINTSK.G	1389.7	0.00096491	2	CID	6.7796e-06	0.887119	3.324	0.242255	0.242255	857.618	1	15/22	1
	4743, BLM12	K.EIGNIISDAMK.K	1190.61	-0.000958522	2	CID	7.4467e-06	0.893304	2.74653	0.624847	0.624847	564.956	1	13/20
	5061, BLM12	K.PVTTPEEIAQVATISANGDK.E	2041.04	0.0034749	2	CID	2.88427e-09	0.973704	4.57839	0.610698	0.610698	1792.15	1	22/38	1
	5160, BLM12	K.TL#NDEL#EIIEGM*K.F	1526.79	0.00636215	2	CID	1.74099e-05	0.955908	3.63281	0.554262	0.554262	1321.07	1	16/24
	5208, BLM12	K.TLNDELEIIEGM*K.F	1520.75	0.00123754	2	CID	3.88468e-06	0.960398	3.91934	0.50972	0.50972	1456.81	1	16/24
	5808, BLM12	R.IQEIIEQL#DVTTSEYEK.E	2041.04	0.0101032	2	CID	7.69477e-09	0.98021	5.55801	0.523396	0.523396	1928.57	1	22/32	1
	6193, BLM12	K.ISSIQSIVPAL#EIANAHR.K	1922.09	6.9736e-05	3	CID	6.47632e-05	0.920691	4.20937	0.539362	0.539362	759.46	1	25/68
	6273, BLM12	K.ISSIQSIVPALEIANAHR.K	1919.07	9.87275e-06	3	CID	3.55878e-08	0.902557	3.75632	0.53319	0.53319	827.427	1	24/68
	6333, BLM12	K.TL#NDEL#EIIEGMK.F	1510.79	0.00225371	2	CID	1.06648e-06	0.977234	4.40182	0.484911	0.484911	2245.9	1	19/24
	6357, BLM12	K.TLNDELEIIEGMK.F	1504.76	0.00567402	2	CID	1.70019e-08	0.976849	4.31094	0.605086	0.605086	1925.81	1	19/24
	6865, BLM12	K.IM*QSSSEVGYDAMAGDFVNMVEK.G	2524.1	0.00416347	2	CID	3.02158e-08	0.934324	4.18208	0.510822	0.510822	728.878	1	21/44
	7039, BLM12	K.IMQSSSEVGYDAMAGDFVNMVEK.G	2508.11	0.00420542	2	CID	4.74773e-07	0.902967	3.69047	0.582904	0.582904	562.006	1	18/44
	7838, BLM12	R.GVML#AVDAVIAEL#KK.Q	1562.95	0.00205295	2	CID	0.000231502	0.929974	3.71789	0.453467	0.453467	912.201	1	17/28
82	IPI:IPI00014516.1 Gene_Symbol=CALD1 Isoform 1 of Caldesmon						1.82665e-11	10.1451	110.28	11.5	5.5	93194.4	IPI00014516.1	11 (11 0 0 0 0)
	2007, BLM10	R.LEQYTSAIEGTK.S	1339.67	0.00135353	2	CID	6.80945e-05	0.938496	3.01145	0.530059	0.530059	1090.37	1	16/22	4
	2200, BLM11	K.GNVFSSPTAAGTPNK.E	1447.72	0.00158061	2	CID	7.60956e-05	0.928356	3.3109	0.351209	0.351209	1322.23	1	18/28	5
	2658, BLM10	K.PAASDLPVPAEGVR.N	1378.73	0.00277211	2	CID	0.000239552	0.826951	2.89013	0.457318	0.457318	447.432	1	15/26	4
	3070, BLM10	K.QQEAALELEELKK.K	1528.82	0.00255247	2	CID	9.33202e-05	0.905238	2.9354	0.510378	0.510378	816.108	1	15/24	4
	3445, BLM10	K.TTTTNTQVEGDDEAAFL#ER.L	2100.98	0.00437451	2	CID	1.23143e-10	0.975944	5.60469	0.527915	0.527915	1397.2	1	23/36	5
	3529, BLM10	K.TTTTNTQVEGDDEAAFLER.L	2097.96	0.00339912	2	CID	3.22999e-08	0.968343	3.98374	0.643127	0.643127	1484.7	1	23/36	5
	4047, BLM10	K.QQEAALELEELK.K	1400.73	-1.87069e-05	2	CID	1.45118e-06	0.864679	3.21368	0.568814	0.568814	528.267	1	11/22	4
	4409, BLM10	R.QKEFDPTITDASL#SL#PSR.R	2011.06	0.0117845	2	CID	7.0301e-05	0.88261	3.75782	0.524736	0.524736	330.452	1	16/34	5
	4419, BLM10	R.QKEFDPTITDASLSLPSR.R	2005.02	0.00348609	2	CID	6.95597e-10	0.926714	4.34272	0.544453	0.544453	439.816	1	17/34	5
	4984, BLM10	K.EFDPTITDASLSLPSR.R	1748.87	0.003218	2	CID	1.82665e-11	0.973233	4.97152	0.583024	0.583024	1304.6	1	21/30	5
	6138, BLM15	K.EFDPTITDASL#SL#PSR.R	1754.91	0.00321565	2	CID	1.82118e-09	0.954576	4.21061	0.604232	0.604232	899.539	1	18/30	5
83	IPI:IPI00012079.1 Gene_Symbol=EIF4B Eukaryotic translation initiation factor 4B						1.85985e-11	9.24816	100.314	18	5.3	69183.3	IPI00012079.1	10 (10 0 0 0 0)
	507, BLM8	R.SQSSDTEQQSPTSGGGK.V	1680.73	0.0014987	2	CID	3.85134e-07	0.967745	4.13278	0.585416	0.585416	1446.03	1	22/32	1
	2254, BLM10	R.PATDSFDDYPPR.R	1380.61	0.00315303	2	CID	1.29616e-05	0.905126	3.15137	0.429224	0.429224	886.755	1	14/22	1
	2965, BLM9	K.TISL#TDFL#AEDGGTGGGSTYVSK.P	2282.13	0.00386209	2	CID	1.85649e-10	0.983214	6.27578	0.642187	0.642187	1858.22	1	27/44	2
	3033, BLM9	K.TISLTDFLAEDGGTGGGSTYVSK.P	2276.09	0.00484099	2	CID	1.85985e-11	0.982476	5.87477	0.659182	0.659182	1917.21	1	27/44	2
	3371, BLM22	K.YAAL#SVDGEDENEGEDYAE.-	2078.84	0.00646735	2	CID	2.01628e-07	0.970554	4.75994	0.561054	0.561054	1495.61	1	21/36	1
	4760, BLM14	K.YAALSVDGEDENEGEDYAE.-	2075.82	0.00353883	2	CID	1.10112e-09	0.956841	4.22107	0.625078	0.625078	891.794	1	21/36	1
	4856, BLM8	R.ARPATDSFDDYPPR.R	1607.74	0.00140284	2	CID	2.18402e-05	0.730765	3.06379	0.455007	0.455007	317.757	2	11/26	1
	5230, BLM8	R.AASIFGGAKPVDTAAR.E	1531.82	0.0019156	2	CID	7.69297e-08	0.853479	3.40365	0.475047	0.475047	470.942	1	15/30	1
	7731, BLM8	K.SPPYTAFL#GNL#PYDVTEESIK.E	2347.2	0.00624068	2	CID	6.52186e-09	0.954083	4.8451	0.489519	0.489519	821.043	1	21/40	1
	7734, BLM8	K.SPPYTAFLGNLPYDVTEESIK.E	2341.16	0.00502232	2	CID	1.15795e-09	0.943881	4.55128	0.50185	0.50185	721.108	1	20/40	1
84	IPI:IPI00031523.4 Gene_Symbol=HSP90AA2 Putative heat shock protein HSP 90-alpha A2						1.92246e-11	4.59355	50.285	18.7	4.4	39340.5	IPI00031523.4	5 (5 0 0 0 0)
	2053, BLM8	K.YIDQEELNK.T	1151.56	-0.000596101	2	CID	0.000112779	0.904231	3.03331	0.404464	0.404464	541.37	1	13/16	5
	2957, BLM8	R.ELISNSSDALDK.I	1291.64	0.000263446	2	CID	0.000351926	0.866312	2.95507	0.321096	0.321096	719.277	1	15/22	2
	6151, BLM8	K.ADLINNLGTIAK.S	1242.71	2.01981e-05	2	CID	4.18055e-06	0.934325	3.38115	0.549637	0.549637	737.21	1	16/22	5
	6236, BLM8	K.HNDDEQYAWESSAGGSFTVR.T	2255.96	0.00337675	2	CID	1.92246e-11	0.984669	5.69933	0.646281	0.646281	2460.66	1	26/38	4
	6791, BLM8	K.HFSVEGQL#EFR.A	1351.68	-7.23685e-05	2	CID	1.50802e-05	0.904008	2.75744	0.507525	0.507525	747.148	1	14/20	6
85	IPI:IPI00003519.1 Gene_Symbol=EFTUD2 116 kDa U5 small nuclear ribonucleoprotein component						2.37854e-11	3.46993	40.2446	6.1	4.7	109366	IPI00003519.1	4 (4 0 0 0 0)
	5908, BLM6	K.DSIVQGFQWGTR.E	1393.69	7.15287e-05	2	CID	2.91451e-05	0.915702	3.09739	0.470475	0.470475	835.028	1	15/22
	6319, BLM6	K.ILAQVVGDVDTSLPR.T	1582.88	0.00186401	2	CID	0.000264348	0.713678	2.67377	0.421483	0.421483	421.412	1	13/28
	6586, BLM6	K.IYADTFGDINYQEFAK.R	1894.89	0.00185016	2	CID	2.37854e-11	0.973534	4.89181	0.592945	0.592945	1323.24	1	21/30
	7820, BLM6	K.AFIPAIDSFGFETDL#R.T	1801.92	-0.000345623	2	CID	0.000722025	0.867016	3.22786	0.424176	0.424176	503.911	1	17/30
86	IPI:IPI00221089.5 Gene_Symbol=RPS13 40S ribosomal protein S13						2.51077e-11	3.6284	40.205	18.5	11	17211.7	IPI00221089.5	4 (4 0 0 0 0)
	3111, BLM25	K.KGL#TPSQIGVIL#R.D	1387.89	0.00100036	2	CID	0.000122062	0.870321	3.07288	0.550826	0.550826	426.665	1	14/24
	3125, BLM25	K.KGLTPSQIGVILR.D	1381.85	7.3734e-05	3	CID	1.5872e-06	0.954383	4.1002	0.497022	0.497022	1431.19	1	26/48
	3976, BLM25	K.GLTPSQIGVILR.D	1253.76	0.000262583	2	CID	2.32739e-07	0.915846	2.82871	0.601056	0.601056	745.104	1	15/22
	5720, BLM25	K.GLAPDLPEDLYHLIK.K	1693.92	0.00292224	2	CID	2.51077e-11	0.887854	3.26084	0.441007	0.441007	553.912	1	17/28
87	IPI:IPI00643920.2 Gene_Symbol=TKT Transketolase						2.52232e-11	6.49018	70.2846	14.1	7.5	67834.9	IPI00643920.2	7 (7 0 0 0 0)
	4351, BLM11	R.SVPTSTVFYPSDGVATEK.A	1884.92	0.00498774	2	CID	8.75924e-10	0.825273	2.95032	0.462991	0.462991	464.206	1	17/34	4
	4613, BLM11	R.TSRPENAIIYNNNEDFQVGQAK.V	2508.21	0.00156948	3	CID	7.38087e-11	0.938069	4.15459	0.37801	0.37801	1536.53	1	29/84	4
	4654, BLM12	K.ILATPPQEDAPSVDIANIR.M	2020.07	0.0036869	2	CID	1.01968e-08	0.900366	3.45093	0.524662	0.524662	446.411	1	20/36	3
	5400, BLM11	K.IL#ATPPQEDAPSVDIANIR.M	2023.09	0.00820233	2	CID	2.52232e-11	0.937708	3.78813	0.4584	0.4584	703.876	1	24/36	3
	6583, BLM24	K.LDNLVAILDINR.L	1368.78	0.00139573	2	CID	3.35505e-08	0.966702	3.67244	0.560047	0.560047	1473.58	1	18/22	2
	6767, BLM16	K.NMAEQIIQEIYSQIQSK.K	2023.02	0.00274535	2	CID	3.89106e-05	0.945917	4.27878	0.453058	0.453058	1064.4	1	17/32	2
	8675, BLM11	K.L#DNL#VAIL#DINR.L	1377.84	0.00151429	2	CID	3.46926e-07	0.976148	4.25295	0.609655	0.609655	1716.26	1	19/22	2
88	IPI:IPI00219446.5 Gene_Symbol=PEBP1 Phosphatidylethanolamine-binding protein 1						2.69573e-11	9.46658	100.257	56.1	7.4	21043.7	IPI00219446.5	10 (10 0 0 0 0)
	3048, BLM25	K.GNDISSGTVLSDYVGSGPPK.G	1949.95	0.00431196	2	CID	9.14118e-10	0.970892	4.96863	0.651038	0.651038	1208.05	1	22/38	2
	3247, BLM24	K.NRPTSISWDGL#DSGK.L	1635.82	0.00442396	2	CID	6.04702e-08	0.957066	4.48503	0.570703	0.570703	818.419	1	18/28	1
	3290, BLM24	K.NRPTSISWDGLDSGK.L	1632.8	0.0033265	2	CID	4.65983e-06	0.960018	4.17229	0.561564	0.561564	1072.71	1	19/28	1
	3413, BLM25	K.L#YTL#VL#TDPDAPSR.K	1569.88	0.00112569	2	CID	8.42313e-05	0.96022	3.58048	0.598528	0.598528	1238.06	1	19/26	1
	4139, BLM24	R.EWHHFL#VVNMK.G	1442.74	0.00135734	2	CID	0.000812281	0.886772	2.60603	0.234097	0.234097	1088.69	1	15/20	1
	4243, BLM24	K.GNDISSGTVL#SDYVGSGPPK.G	1952.96	0.00309009	2	CID	2.69573e-11	0.969432	5.10054	0.654538	0.654538	1077.1	1	21/38	2
	4715, BLM24	K.LYTLVLTDPDAPSR.K	1560.83	0.00173955	2	CID	1.40022e-08	0.964502	3.81475	0.640632	0.640632	1221.21	1	19/26	1
	5126, BLM24	R.YVWL#VYEQDRPL#K.C	1714.94	0.00289631	2	CID	1.06017e-06	0.925374	4.09244	0.369183	0.369183	690.524	1	15/24	2
	5127, BLM24	R.YVWLVYEQDRPLK.C	1708.91	0.00265452	2	CID	7.40657e-07	0.925152	3.47828	0.315143	0.315143	951.14	1	17/24	2
	5591, BLM24	K.WSGPL#SL#QEVDEQPQHPL#HVTYAGAAVDEL#GK.V	3483.79	0.00152696	3	CID	0.000110637	0.94715	5.08486	0.535744	0.535744	1003.42	1	34/124	1
89	IPI:IPI00026328.3 Gene_Symbol=TXNDC12 Thioredoxin domain-containing protein 12 precursor						3.09075e-11	4.60604	50.2559	24.4	5.1	19193.6	IPI00026328.3	5 (5 0 0 0 0)
	2024, BLM25	K.DEDFSPDGGYIPR.I	1467.64	0.00164221	2	CID	0.00048651	0.93875	3.46944	0.496929	0.496929	897.963	1	17/24
	2964, BLM25	K.YFYVSAEQVVQGM*K.E	1664.8	0.00122606	2	CID	3.50176e-05	0.974505	4.11518	0.606793	0.606793	1780.32	1	20/26
	4476, BLM25	K.YFYVSAEQVVQGMK.E	1648.8	0.00212251	2	CID	3.09075e-11	0.984661	5.11761	0.630149	0.630149	2672.09	1	23/26
	4651, BLM25	K.EAAASGLPLMVIIHK.S	1549.88	0.00128277	2	CID	3.3986e-06	0.793458	3.18143	0.559786	0.559786	280.255	1	12/28
	4683, BLM25	K.EAAASGL#PL#MVIIHK.S	1555.91	0.00115836	2	CID	0.000122454	0.914667	3.64649	0.627075	0.627075	389.511	1	16/28
90	IPI:IPI00299571.5 Gene_Symbol=PDIA6 Isoform 2 of Protein disulfide-isomerase A6 precursor						3.86191e-11	10.2577	110.23	17.5	5	53867.2	IPI00299571.5	11 (11 0 0 0 0)
	5949, BLM15	K.NLEPEWAAAASEVK.E	1514.75	0.000644151	2	CID	8.51868e-05	0.864692	3.18525	0.308285	0.308285	599.901	1	17/26	1
	6880, BLM15	K.GSFSEQGINEFL#R.E	1486.74	0.00084702	2	CID	1.25526e-06	0.913354	3.28127	0.478766	0.478766	808.301	1	15/24	1
	7457, BLM14	R.GSTAPVGGGAFPTIVER.E	1615.84	0.00214855	2	CID	3.86191e-11	0.932821	3.67341	0.559294	0.559294	773.625	1	19/32	1
	7458, BLM14	K.DVIEL#TDDSFDK.N	1399.67	0.00138449	2	CID	2.9578e-05	0.900527	3.21968	0.353355	0.353355	813.752	1	15/22	1
	8186, BLM14	K.NL#EPEWAAAASEVK.E	1517.77	0.00210782	2	CID	0.000190963	0.892482	3.5289	0.477615	0.477615	391.642	1	16/26	1
	8401, BLM14	K.L#AAVDATVNQVL#ASR.Y	1533.89	0.00133329	2	CID	1.76219e-07	0.945824	4.09594	0.631153	0.631153	546.057	1	18/28	1
	8428, BLM14	K.LAAVDATVNQVLASR.Y	1527.85	0.00304461	2	CID	4.27246e-10	0.973419	4.59393	0.563962	0.563962	1743.17	1	19/28	1
	8476, BLM15	R.TGEAIVDAAL#SAL#R.Q	1392.8	0.00328843	2	CID	4.83657e-05	0.94163	3.13855	0.600577	0.600577	1120.39	1	17/26	1
	8515, BLM15	R.TGEAIVDAALSALR.Q	1386.76	0.000727297	2	CID	5.34608e-07	0.965437	3.58922	0.468216	0.468216	1702.41	1	21/26	1
	8687, BLM14	K.KDVIEL#TDDSFDK.N	1527.76	0.000537704	2	CID	0.000796019	0.973436	3.88235	0.491931	0.491931	2110.31	1	19/24	1
	9143, BLM14	K.GSFSEQGINEFLR.E	1483.72	0.00109233	2	CID	3.38226e-06	0.954057	3.58671	0.605393	0.605393	1043.82	1	17/24	1
91	IPI:IPI00159899.9 Gene_Symbol=ANKFY1 Similar to Ankyrin repeat and FYVE domain-containing protein 1						3.88334e-11	14.8713	160.309	11.6	6	132738	IPI00159899.9	16 (16 0 0 0 0)
	4510, BLM6	R.TQDGETAL#QL#AIR.N	1421.79	0.00116194	2	CID	1.93362e-05	0.939151	3.2786	0.531561	0.531561	1085.46	1	16/24
	4890, BLM6	R.TQDGETALQLAIR.N	1415.75	0.00201877	2	CID	9.00774e-06	0.963923	3.81303	0.470385	0.470385	1492.27	1	19/24
	5237, BLM6	R.GQSPLHILGQYGK.E	1397.75	0.000257002	2	CID	2.56065e-06	0.85263	2.70196	0.5114	0.5114	599.098	1	14/24
	5390, BLM6	R.SDSWSLANLSSTK.E	1395.68	0.000901243	2	CID	9.1627e-07	0.963997	3.73696	0.625364	0.625364	1280.55	1	18/24	1
	5763, BLM6	R.KEDFSSMSAQL#L#YK.M	1652.85	0.00237817	2	CID	3.50556e-07	0.977812	4.66365	0.579602	0.579602	1901.86	1	20/26	1
	5774, BLM6	R.KEDFSSMSAQLLYK.M	1646.81	0.00140395	2	CID	3.07134e-07	0.973943	4.68836	0.390132	0.390132	1926.93	1	20/26	1
	5988, BLM6	R.L#GVNNNQGVNIFNYQVATK.Q	2096.1	0.00611448	2	CID	1.69977e-07	0.946362	4.54943	0.544871	0.544871	750.404	1	18/36
	6054, BLM6	R.LGVNNNQGVNIFNYQVATK.Q	2093.08	0.00318597	2	CID	7.519e-07	0.912234	3.90218	0.563956	0.563956	579.303	1	16/36
	6222, BLM6	K.EDFSSMSAQLLYK.M	1518.71	0.00225074	2	CID	3.88275e-06	0.939794	3.1935	0.470778	0.470778	1150.35	1	17/24	1
	6308, BLM6	K.LNEADHNGDLALDLALSR.R	1936.97	0.00260684	2	CID	2.98293e-07	0.831868	2.91507	0.341505	0.341505	792.72	1	17/34	1
	7074, BLM6	K.SAL#FL#L#EHQADINVR.T	1734.98	0.00221937	2	CID	9.15874e-08	0.934288	3.56256	0.543663	0.543663	946.352	1	16/28
	7090, BLM6	K.EL#DL#SDANPEVTMTML#R.W	1943.98	0.00151898	2	CID	2.57714e-06	0.897802	3.40755	0.438297	0.438297	653.956	1	18/32	1
	7100, BLM6	K.SALFLLEHQADINVR.T	1725.93	0.00161253	2	CID	8.17392e-07	0.956973	3.77424	0.558366	0.558366	1165.82	1	19/28
	7105, BLM6	K.ELDLSDANPEVTMTMLR.W	1934.92	0.00445218	2	CID	1.53329e-05	0.808816	3.35709	0.43297	0.43297	377.255	1	14/32	1
	7921, BLM6	R.L#L#AIVADL#YEQEQYSDL#K.I	2123.17	0.00482388	2	CID	2.41714e-09	0.986985	6.14817	0.665024	0.665024	2891.5	1	25/34	1
	7930, BLM6	R.LLAIVADLYEQEQYSDLK.I	2111.09	0.00311958	2	CID	3.88334e-11	0.984762	6.18138	0.443728	0.443728	2683.65	1	25/34	1
92	IPI:IPI00216975.1 Gene_Symbol=TPM4 Isoform 2 of Tropomyosin alpha-4 chain						3.9212e-11	3.43769	40.2535	10.6	4.5	32702.6	IPI00216975.1	4 (4 0 0 0 0)
	1698, BLM18	K.QVEEELTHLQK.K	1353.7	0.00132554	2	CID	0.000425194	0.724846	2.62458	0.367162	0.367162	451.614	1	11/20
	2976, BLM18	K.GTEDEL#DKYSEDL#K.D	1647.79	0.00494907	2	CID	0.000497334	0.825099	3.24335	0.461144	0.461144	534.548	1	13/26
	3254, BLM18	K.GTEDEL#DKYSEDL#KDAQEK.L	2219.05	0.00267981	3	CID	3.9212e-11	0.969559	5.06912	0.598237	0.598237	1770.53	1	31/72
	3290, BLM18	K.GTEDELDKYSEDLKDAQEK.L	2213.01	0.0137295	3	CID	7.82139e-09	0.918186	3.92308	0.517581	0.517581	1075.11	1	25/72
93	IPI:IPI00012442.1 Gene_Symbol=G3BP1 Ras GTPase-activating protein-binding protein 1						3.92297e-11	1.82058	20.2172	7.1	5.3	52132.1	IPI00012442.1	2 (2 0 0 0 0)
	7132, BLM11	K.SSSPAPADIAQTVQEDLR.T	1884.93	0.00265989	2	CID	3.92297e-11	0.959146	4.34479	0.463119	0.463119	1268.9	1	21/34
	7180, BLM11	R.QYYTLLNQAPDMLHR.F	1862.92	0.00356148	2	CID	1.84885e-05	0.861436	3.60981	0.325102	0.325102	536.862	1	15/28	1
94	IPI:IPI00011654.2 Gene_Symbol=TUBB Tubulin beta chain						4.54803e-11	10.2453	110.3	19.4	4.6	49639	IPI00011654.2	11 (11 0 0 0 0)
	4693, BLM14	R.ISVYYNEATGGK.Y	1301.64	0.000291155	2	CID	3.19904e-08	0.94317	2.91624	0.647508	0.647508	877.521	1	17/22	1
	5574, BLM15	R.AIL#VDL#EPGTM*DSVR.S	1637.87	0.00264258	2	CID	6.0447e-08	0.852851	3.63817	0.381651	0.381651	386.072	1	15/28	6
	5606, BLM15	R.AILVDLEPGTM*DSVR.S	1631.83	0.00496426	2	CID	1.30854e-10	0.947467	3.78681	0.549327	0.549327	745.752	1	20/28	6
	7267, BLM24	K.MAVTFIGNSTAIQEL#FK.R	1873	0.0027403	2	CID	1.0957e-05	0.928071	3.66962	0.476418	0.476418	989.885	1	17/32	2
	7567, BLM15	K.FWEVISDEHGIDPTGTYHGDSDL#QL#DR.I	3108.45	0.00599656	3	CID	1.49229e-06	0.946483	5.99573	0.383494	0.383494	715.191	1	30/104	1
	7581, BLM15	K.FWEVISDEHGIDPTGTYHGDSDLQLDR.I	3102.41	0.00514441	3	CID	9.21599e-08	0.914409	4.94003	0.391977	0.391977	663.26	1	29/104	1
	7946, BLM15	R.ALTVPELTQQVFDAK.N	1659.9	0.00241745	2	CID	2.13248e-08	0.902567	3.41179	0.45272	0.45272	508.91	1	18/28	2
	8584, BLM15	K.M*AVTFIGNSTAIQEL#FK.R	1888.99	0.00367491	2	CID	3.21618e-07	0.974732	4.78445	0.566167	0.566167	1532.55	1	23/32	2
	9059, BLM14	R.AIL#VDL#EPGTMDSVR.S	1621.87	0.00207418	2	CID	1.27272e-08	0.934797	4.1298	0.391631	0.391631	674.211	1	19/28	6
	9090, BLM14	R.AILVDLEPGTMDSVR.S	1615.84	0.00280895	2	CID	4.54803e-11	0.965391	4.36061	0.561585	0.561585	945.396	1	22/28	6
	9535, BLM14	R.AL#TVPEL#TQQVFDAK.N	1665.93	0.00339167	2	CID	1.26727e-08	0.935329	3.74668	0.635182	0.635182	440.089	1	18/28	2
95	IPI:IPI00218566.1 Gene_Symbol=MAP3K7 Isoform 1A of Mitogen-activated protein kinase kinase kinase 7						4.68803e-11	11.154	120.262	14.5	6.2	64188.7	IPI00218566.1	12 (12 0 0 0 0)
	2823, BLM11	R.MSADMSEIEAR.I	1239.53	0.00153737	2	CID	6.5301e-05	0.911447	3.02871	0.552566	0.552566	774.848	1	13/20	4
	2841, BLM10	R.SIQDL#TVTGTEPGQVSSR.S	1877.96	0.000558462	2	CID	6.02388e-05	0.925159	3.96226	0.516981	0.516981	657.119	1	18/34	4
	2878, BLM10	R.SIQDLTVTGTEPGQVSSR.S	1874.95	0.0102032	2	CID	0.000523846	0.964557	5.0575	0.350461	0.350461	1220.2	1	23/34	4
	2911, BLM10	R.S@IQDL#TVTGTEPGQVSSR.S	1957.93	0.00724992	2	CID	1.43919e-06	0.922287	4.55223	0.360043	0.360043	771.189	1	24/51	4
	2963, BLM10	R.S@IQDLTVTGTEPGQVSSR.S	1954.91	0.0096925	2	CID	4.73211e-08	0.96083	5.23839	0.301924	0.301924	1267.09	1	30/51	5
	3214, BLM10	R.KAFIVEL#R.Q	978.617	0.00107809	2	CID	0.000683788	0.912338	2.70616	0.322626	0.322626	993.952	1	12/14	3
	3247, BLM10	R.KAFIVELR.Q	975.599	0.000102695	2	CID	7.75838e-05	0.853536	2.61679	0.260201	0.260201	758.096	2	11/14	3
	4631, BLM10	K.GSAAWM*APEVFEGSNYSEK.C	2075.9	0.00455595	2	CID	1.16235e-08	0.94044	3.9821	0.578448	0.578448	704.694	1	20/36	3
	5514, BLM10	K.GSAAWMAPEVFEGSNYSEK.C	2059.91	0.00484205	2	CID	4.68803e-11	0.964901	5.19905	0.569556	0.569556	729.781	1	22/36	3
	5870, BLM10	K.VQTEIALLLQR.K	1283.77	0.00031802	2	CID	1.94136e-05	0.945257	3.5931	0.463855	0.463855	1020.24	1	15/20	2
	6809, BLM10	R.DL#KPPNL#L#L#VAGGTVL#K.I	1763.16	0.00354241	2	CID	2.71948e-07	0.936166	3.64507	0.689512	0.689512	510.95	1	19/32	3
	6814, BLM10	R.DLKPPNLLLVAGGTVLK.I	1748.07	0.00281584	2	CID	2.20703e-07	0.917076	3.47836	0.559133	0.559133	549.093	1	19/32	3
96	IPI:IPI00024919.3 Gene_Symbol=PRDX3 Thioredoxin-dependent peroxide reductase, mitochondrial precursor						4.94071e-11	2.89399	30.2172	9.8	7.7	27675.2	IPI00024919.3	3 (3 0 0 0 0)
	2796, BLM22	K.HL#SVNDL#PVGR.S	1212.7	0.000400877	2	CID	0.000123565	0.93734	3.05035	0.589977	0.589977	866.982	1	15/20	1
	6290, BLM22	R.DYGVLLEGSGLALR.G	1462.79	0.00165374	2	CID	4.94071e-11	0.980647	4.34499	0.619416	0.619416	2353.64	1	22/26	1
	6323, BLM22	R.DYGVL#L#EGSGL#AL#R.G	1474.87	0.00384632	2	CID	1.61186e-07	0.976001	4.14409	0.635158	0.635158	1810.73	1	21/26	1
97	IPI:IPI00010154.3 Gene_Symbol=GDI1 Rab GDP dissociation inhibitor alpha						5.52325e-11	9.40632	100.272	23.5	4.9	50550.2	IPI00010154.3	10 (10 0 0 0 0)
	2985, BLM12	K.YIAIASTTVETTDPEK.E	1738.87	0.00978767	2	CID	1.00923e-07	0.979539	4.38464	0.579566	0.579566	2341.83	1	23/30
	3857, BLM12	R.FQL#L#EGPPESM*GR.G	1482.75	0.00902558	2	CID	1.86368e-05	0.926345	3.37792	0.466396	0.466396	874.341	1	16/24	2
	4933, BLM15	K.ML#L#YTEVTR.Y	1131.63	-0.00114252	2	CID	0.000618075	0.930156	2.8509	0.502079	0.502079	883.025	1	13/16	5
	5932, BLM12	R.NPYYGGESSSITPL#EEL#YK.R	2153.06	0.00581988	2	CID	0.000296073	0.944625	4.30779	0.595891	0.595891	807.99	1	17/36	2
	5982, BLM12	R.NPYYGGESSSITPLEELYK.R	2147.02	0.00704293	2	CID	1.93044e-08	0.957568	4.51442	0.49425	0.49425	1129.39	1	20/36	2
	6552, BLM12	K.EVEPAL#EL#L#EPIDQK.F	1731.97	0.00517851	2	CID	3.42485e-05	0.939761	4.24646	0.514233	0.514233	718.027	1	16/28
	6596, BLM12	K.FL#VFVANFDENDPK.T	1657.83	0.00920973	2	CID	1.44265e-07	0.964675	4.25388	0.512686	0.512686	1349.87	1	18/26	1
	6617, BLM12	K.FLVFVANFDENDPK.T	1654.81	0.00115426	2	CID	1.62271e-05	0.831784	2.78768	0.352069	0.352069	821.522	1	14/26	1
	8718, BLM15	K.SPYL#YPL#YGL#GEL#PQGFAR.L	2153.18	0.00354746	2	CID	2.72391e-07	0.960027	4.80397	0.558187	0.558187	798.1	1	21/36	4
	8722, BLM15	K.SPYLYPLYGLGELPQGFAR.L	2141.11	0.00428457	2	CID	5.52325e-11	0.971838	5.44438	0.63825	0.63825	870.906	1	22/36	4
98	IPI:IPI00216049.1 Gene_Symbol=HNRNPK Isoform 1 of Heterogeneous nuclear ribonucleoprotein K						5.59497e-11	8.53668	90.3608	18.6	5.3	50944.4	IPI00216049.1	9 (9 0 0 0 0)
	1844, BLM12	R.TDYNASVSVPDSSGPER.I	1780.8	0.00314901	2	CID	2.53294e-09	0.931984	3.78439	0.602361	0.602361	536.785	1	19/32	3
	4702, BLM13	R.L#L#IHQSL#AGGIIGVK.G	1527.99	0.00311687	2	CID	3.85141e-09	0.979597	4.11811	0.700059	0.700059	2124.08	1	23/28	4
	4716, BLM13	R.LLIHQSLAGGIIGVK.G	1518.94	0.0022659	2	CID	5.26057e-10	0.97444	4.48836	0.591486	0.591486	1652.17	1	21/28	4
	6573, BLM11	R.GSYGDL#GGPIITTQVTIPK.D	1920.05	0.00536313	2	CID	5.59497e-11	0.933813	4.10533	0.463495	0.463495	858.857	1	19/36	3
	6692, BLM11	R.GSYGDLGGPIITTQVTIPK.D	1917.03	0.00585258	2	CID	8.59994e-05	0.87304	3.57715	0.480446	0.480446	563.513	1	16/36	3
	7959, BLM11	R.IITITGTQDQIQNAQYL#L#QNSVK.Q	2595.43	0.019978	3	CID	7.9173e-08	0.984063	7.21533	0.6508	0.6508	2081.26	1	35/88	3
	7971, BLM11	R.IITITGTQDQIQNAQYLLQNSVK.Q	2589.39	0.00656601	2	CID	7.62201e-11	0.932198	4.09545	0.573957	0.573957	843.82	1	17/44	3
	8326, BLM11	K.IIL#DL#ISESPIK.G	1346.84	0.000577787	2	CID	7.06617e-06	0.966089	3.94077	0.446086	0.446086	1558.09	1	18/22	4
	8363, BLM11	K.IILDLISESPIK.G	1340.8	0.000580131	2	CID	1.00994e-05	0.961452	3.81655	0.420282	0.420282	1426.79	1	18/22	4
99	IPI:IPI00024933.3 Gene_Symbol=RPL12 60S ribosomal protein L12						5.66269e-11	1.81864	20.2187	14.5	9.9	17807.5	IPI00024933.3	2 (2 0 0 0 0)
	2814, BLM24	K.IGPLGLSPK.K	881.545	-0.000449007	2	CID	0.000160596	0.849939	2.71071	0.470188	0.470188	325.469	1	12/16	3
	5706, BLM24	K.HSGNITFDEIVNIAR.Q	1685.86	0.00215948	2	CID	5.66269e-11	0.968697	4.37413	0.637175	0.637175	1254.27	1	19/28	2
100	IPI:IPI00032304.1 Gene_Symbol=PLS1 Plastin-1						5.74485e-11	11.1025	120.282	17	5.2	70308.5	IPI00032304.1	12 (12 0 0 0 0)
	4309, BLM11	K.QFVTPADVVSGNPK.L	1458.76	0.000361086	2	CID	2.597e-06	0.887858	3.21983	0.454746	0.454746	604.051	1	16/26	2
	4320, BLM11	K.MINL#SEPDTIDER.A	1535.74	0.00173064	2	CID	8.37273e-05	0.913888	3.65441	0.497213	0.497213	521.498	1	15/24	1
	4364, BLM11	K.MINLSEPDTIDER.A	1532.73	0.00637049	2	CID	2.32109e-05	0.926568	3.56169	0.424172	0.424172	718.315	1	17/24	1
	5764, BLM11	R.AYFHL#L#NQIAPK.G	1420.82	0.00223163	3	CID	3.9642e-05	0.948094	3.718	0.55428	0.55428	1145.98	1	26/44	2
	5776, BLM11	R.AYFHLLNQIAPK.G	1414.78	8.06703e-05	2	CID	1.21481e-05	0.940541	2.98945	0.526819	0.526819	1140.08	1	16/22	2
	6023, BLM11	R.EEL#EEL#QEAFNK.I	1484.74	0.000409144	2	CID	2.69627e-06	0.952943	4.05415	0.439203	0.439203	1190.14	1	15/22	1
	6063, BLM11	R.EELEELQEAFNK.I	1478.7	0.00151012	2	CID	1.37143e-05	0.962119	3.55015	0.467692	0.467692	1603.71	1	17/22	1
	7098, BLM11	K.GGEDGPAIAIDL#SGINETNDL#KR.A	2361.22	0.00197666	3	CID	0.000901245	0.811295	3.69008	0.392266	0.392266	533.767	1	24/88	1
	7384, BLM11	R.YTL#NVL#SDL#GEGEK.V	1546.83	0.00356885	2	CID	3.06006e-07	0.948891	3.90026	0.580961	0.580961	735.843	1	18/26	1
	7405, BLM11	R.YTLNVLSDLGEGEK.V	1537.77	0.00198545	2	CID	1.33158e-05	0.874629	3.67653	0.514276	0.514276	398.499	1	13/26	1
	8620, BLM11	K.IDIDNSGYVSDYEL#QDL#FK.E	2240.09	0.00504148	2	CID	2.96529e-09	0.978348	5.63501	0.624837	0.624837	1471.37	1	22/36	1
	8642, BLM11	K.IDIDNSGYVSDYELQDLFK.E	2234.05	0.00577625	2	CID	5.74485e-11	0.957368	5.06422	0.464696	0.464696	823.189	1	20/36	1
101	IPI:IPI00420014.2 Gene_Symbol=ASCC3L1 Isoform 1 of U5 small nuclear ribonucleoprotein 200 kDa helicase						5.83256e-11	7.23845	80.2378	4.4	5.7	244351	IPI00420014.2	8 (8 0 0 0 0)
	3000, BLM3	R.SPTL#YGISHDDL#K.G	1451.76	0.000743222	2	CID	2.01356e-07	0.87303	3.08767	0.277708	0.277708	793.699	1	16/24	1
	3222, BLM3	R.NSAFESL#YQDK.F	1304.62	0.00127509	2	CID	0.000159521	0.821315	2.71651	0.406429	0.406429	598.044	1	12/20	1
	3263, BLM3	K.VVLLTGETSTDLK.L	1375.77	-0.000139602	2	CID	4.75979e-05	0.892737	2.79783	0.565373	0.565373	667.259	1	15/24	1
	4545, BLM3	R.GPVLEALVAR.A	1024.61	-0.000894785	2	CID	0.000145498	0.942114	2.66794	0.561506	0.561506	1124.45	1	15/18	1
	5639, BLM3	R.EEEVTGPVIAPLFPQK.R	1753.94	0.00388761	2	CID	3.90997e-06	0.892577	3.32989	0.410815	0.410815	853.376	1	16/30	1
	5944, BLM3	R.NAL#L#QL#TDSQIADVAR.F	1736.99	0.0024358	2	CID	6.13421e-06	0.953577	4.51729	0.365382	0.365382	1159.47	1	19/30	1
	5967, BLM3	R.NALLQLTDSQIADVAR.F	1727.93	0.00317174	2	CID	5.83256e-11	0.970547	4.75556	0.516503	0.516503	1473.44	1	20/30	1
	6995, BLM3	K.GVESVFDIMEMEDEER.N	1914.81	0.00151214	2	CID	2.04915e-05	0.892548	3.40657	0.628585	0.628585	474.4	1	14/30	1
102	IPI:IPI00166768.3 Gene_Symbol=TUBA1C TUBA1C protein						6.29752e-11	3.83378	40.2656	13.8	8.4	36718.9	IPI00166768.3	4 (4 0 0 0 0)
	2534, BLM12	K.DVNAAIATIK.T	1015.58	-6.35972e-05	2	CID	2.05017e-05	0.942198	2.60277	0.501853	0.501853	1153.66	1	16/18	10
	5314, BLM28	R.AVFVDL#EPTVIDEVR.T	1704.92	0.00259379	2	CID	2.76539e-09	0.964989	4.49041	0.456352	0.456352	1074.61	1	22/28	7
	5689, BLM13	K.TIGGGDDSFNTFFSETGAGK.H	2007.89	0.0030028	2	CID	6.29752e-11	0.968386	4.60379	0.584256	0.584256	1408.75	1	22/38	13
	6440, BLM13	R.AVFVDLEPTVIDEVR.T	1701.91	0.0028391	2	CID	1.06767e-09	0.958205	4.48774	0.497369	0.497369	815.141	1	20/28	7
103	IPI:IPI00002966.1 Gene_Symbol=HSPA4 Heat shock 70 kDa protein 4						6.65179e-11	21.9529	240.254	20.7	5	94240.2	IPI00002966.1	24 (24 0 0 0 0)
	2535, BLM28	R.AGGIETIANEYSDR.C	1495.7	0.00206625	2	CID	1.67935e-05	0.774969	3.18	0.488697	0.488697	397.666	2	11/26	1
	2779, BLM6	K.EL#STTL#NADEAVTR.G	1525.8	0.00204416	2	CID	0.000232974	0.822981	2.71283	0.4802	0.4802	558.03	1	14/26
	2819, BLM6	K.ELSTTLNADEAVTR.G	1519.76	0.00119201	2	CID	2.48169e-07	0.608152	2.92667	0.307875	0.307875	357.613	1	11/26
	4150, BLM6	K.STNEAMEWMNNK.L	1454.6	0.00139677	2	CID	2.48807e-05	0.958304	3.8645	0.494076	0.494076	1274.34	1	16/22
	5000, BLM6	K.L#EDTENWL#YEDGEDQPK.Q	2086.94	0.00420317	2	CID	6.64365e-06	0.961628	4.49694	0.517814	0.517814	1086.17	1	20/32
	5028, BLM6	K.VL#ATAFDTTL#GGR.K	1327.75	0.00042978	2	CID	2.30302e-07	0.97606	4.49609	0.591728	0.591728	1685.89	1	20/24
	5044, BLM6	K.LEDTENWLYEDGEDQPK.Q	2080.9	0.0059145	2	CID	2.34922e-09	0.91882	3.99463	0.465064	0.465064	686.044	1	16/32
	5139, BLM6	K.KEDIYAVEIVGGATR.I	1620.86	0.00221371	2	CID	9.49015e-07	0.949912	3.82071	0.51421	0.51421	1108.58	1	18/28
	5432, BLM6	R.EML#NL#YIENEGK.M	1458.74	0.00133846	2	CID	0.000851569	0.918547	3.37682	0.440641	0.440641	755.216	1	15/22
	5462, BLM6	R.EMLNLYIENEGK.M	1452.7	0.00121874	2	CID	2.5317e-05	0.899487	3.24017	0.461896	0.461896	655.295	1	14/22
	5492, BLM6	K.EDIYAVEIVGGATR.I	1492.76	0.000863231	2	CID	1.65125e-07	0.964306	4.51777	0.385432	0.385432	1540.05	1	18/26
	6086, BLM7	K.VLATAFDTTLGGR.K	1321.71	0.000798335	2	CID	3.32231e-08	0.964213	3.5326	0.559779	0.559779	1494.1	1	19/24
	6341, BLM6	R.L#M*NETTAVAL#AYGIYK.Q	1779.95	0.00263935	2	CID	1.50352e-05	0.958878	4.08366	0.563432	0.563432	1254.14	1	18/30	2
	6346, BLM6	R.LM*NETTAVALAYGIYK.Q	1773.91	0.00312998	2	CID	2.13745e-06	0.885696	3.41704	0.532919	0.532919	652.167	1	14/30	2
	6371, BLM7	R.AFSDPFVEAEK.S	1239.59	0.000940693	2	CID	0.000120566	0.922979	2.8011	0.462487	0.462487	858.573	1	16/20	1
	6998, BLM7	R.NFTTEQVTAM*L#L#SK.L	1604.85	0.00738267	2	CID	1.95301e-06	0.970264	3.81716	0.543315	0.543315	1859.47	1	19/26
	7168, BLM6	R.LMNETTAVALAYGIYK.Q	1757.91	0.00170709	2	CID	6.65179e-11	0.980656	5.07855	0.588153	0.588153	2038.35	1	23/30	2
	7352, BLM6	R.NFTTEQVTAMLLSK.L	1582.81	0.00266622	2	CID	2.1665e-07	0.957519	3.50697	0.649021	0.649021	1036.18	1	19/26
	7548, BLM6	K.SNL#AYDIVQL#PTGL#TGIK.V	1912.11	0.00415659	2	CID	9.27875e-06	0.941124	4.02716	0.623261	0.623261	700.258	1	18/34	1
	7565, BLM6	K.SNLAYDIVQLPTGLTGIK.V	1903.05	0.00330562	2	CID	8.67293e-05	0.945983	4.35408	0.456687	0.456687	853.598	1	20/34	1
	7769, BLM6	K.TSTVDL#PIENQL#L#WQIDR.E	2150.18	0.00426427	2	CID	2.72898e-06	0.939753	3.73914	0.535827	0.535827	810.616	1	20/34
	7776, BLM6	K.TSTVDLPIENQLLWQIDR.E	2141.12	0.00451193	2	CID	1.70707e-07	0.893156	3.23509	0.48933	0.48933	630.448	1	18/34
	7980, BLM7	R.L#MNETTAVAL#AYGIYK.Q	1763.95	0.00121646	2	CID	7.25072e-06	0.976495	4.41942	0.557279	0.557279	2003.47	1	22/30	2
	8307, BLM7	R.NFTTEQVTAML#L#SK.L	1588.85	0.00168732	2	CID	2.94037e-05	0.862973	3.273	0.412973	0.412973	759.676	1	13/26
104	IPI:IPI00219525.10 Gene_Symbol=PGD 6-phosphogluconate dehydrogenase, decarboxylating						6.71052e-11	6.60722	70.2422	15.5	6.9	53106	IPI00219525.10	7 (7 0 0 0 0)
	2620, BLM16	K.AGQAVDDFIEK.L	1192.58	0.00154132	2	CID	0.000129418	0.873855	2.66309	0.378958	0.378958	813.963	1	14/20	1
	4136, BLM16	R.DYFGAHTYEL#L#AK.P	1533.79	0.00735153	2	CID	2.37333e-06	0.956119	3.66279	0.583483	0.583483	1237.48	1	16/24	1
	5521, BLM15	K.GIL#FVGSGVSGGEEGAR.Y	1594.83	0.00203385	2	CID	6.71052e-11	0.969719	4.28944	0.580753	0.580753	1526.49	1	22/32	1
	5837, BLM16	K.LVPLLDTGDIIIDGGNSEYR.D	2160.12	0.0040723	2	CID	4.25795e-06	0.952641	4.56227	0.561162	0.561162	813.447	1	20/38	1
	6627, BLM15	R.DYFGAHTYELLAK.P	1527.75	0.0027152	2	CID	6.2132e-07	0.968442	3.98753	0.593058	0.593058	1566.19	1	17/24	1
	6738, BLM16	R.NPELQNLLLDDFFK.S	1705.88	0.00268665	2	CID	8.64119e-08	0.969972	4.08767	0.508967	0.508967	1716.48	1	19/26	1
	8204, BLM15	K.L#VPL#L#DTGDIIIDGGNSEYR.D	2169.17	0.00187151	2	CID	2.44368e-06	0.916473	3.83807	0.478371	0.478371	676.255	1	19/38	1
105	IPI:IPI00166840.3 Gene_Symbol=MAP3K7IP3 Isoform 1 of Mitogen-activated protein kinase kinase kinase 7-interacting protein 3						7.27229e-11	4.09936	42.2274	10.7	8.5	78603.6	IPI00166840.3	5 (4 0 0 0 1)
	2377, BLM9	R.ATTENL#L#NL#VDQEER.S	1753.93	0.00227391	2	CID	4.85564e-05	0.96731	4.54833	0.451406	0.451406	1392.58	1	20/28	2
	5457, BLM8	K.AM*NNFYDNIEPGPVVPPKPSK.K	2330.15	-0.000927286	3	CID	0.000329948	0.889046	3.66926	0.410854	0.410854	874.939	1	29/80
	5673, BLM8	R.SAAPEPIQPISVIPGSGGEK.G	1934.02	0.00335988	2	CID	7.27229e-11	0.918964	3.53474	0.395961	0.395961	1008.42	1	21/38	2
	6077, BLM8	R.SSSSGS@DDYAYTQAL#L#L#HQR.A	2288.05	0.0085509	2	CID	0.000193152	0.481489	3.32619	0.472395	0.472395	391.005	2	21/57	2
	6571, BLM8	R.SSSSGSDDYAYTQALLLHQR.A	2199.03	0.00418229	2	CID	1.31739e-08	0.842549	3.33714	0.505103	0.505103	501.68	1	15/38	2
106	IPI:IPI00413344.3 Gene_Symbol=CFL2 Cofilin-2						7.72238e-11	6.75802	70.2768	28.9	8.1	18724.8	IPI00413344.3	7 (7 0 0 0 0)
	1851, BLM25	K.HEWQVNGLDDIKDR.S	1724.84	0.00157048	3	CID	7.72238e-11	0.966666	4.24343	0.531509	0.531509	1765.94	1	29/52
	2179, BLM28	K.HEWQVNGL#DDIKDR.S	1727.85	0.00236277	3	CID	3.48037e-10	0.97608	5.53697	0.556923	0.556923	1758.41	1	28/52
	2724, BLM28	K.HEWQVNGLDDIK.D	1453.71	-6.17376e-05	2	CID	7.18498e-08	0.948178	3.49658	0.505871	0.505871	950.628	1	17/22
	3399, BLM26	K.HEWQVNGL#DDIK.D	1456.73	0.0068951	2	CID	5.31753e-09	0.971715	4.39537	0.587237	0.587237	1302.54	1	18/22
	3594, BLM25	K.L#GGNVVVSL#EGKPL#.-	1390.86	0.00113274	2	CID	2.13327e-07	0.967046	4.07004	0.59717	0.59717	1374.75	1	19/26
	4007, BLM28	K.LGGNVVVSLEGKPL.-	1381.8	0.0013804	2	CID	3.30152e-07	0.965962	3.95184	0.586223	0.586223	1411.29	1	19/26
	5059, BLM25	K.QIL#VGDIGDTVEDPYTSFVK.L	2199.13	0.00334163	2	CID	9.74936e-09	0.962374	5.01193	0.515658	0.515658	978.013	1	21/38
107	IPI:IPI00216298.6 Gene_Symbol=TXN Thioredoxin						8.09219e-11	3.81307	40.1792	31.4	4.7	11729.7	IPI00216298.6	4 (4 0 0 0 0)
	327, BLM27	K.VGEFSGANK.E	908.447	-0.000214008	2	CID	0.00041863	0.917453	2.74149	0.472267	0.472267	857.833	1	13/16	1
	3585, BLM27	K.TAFQEAL#DAAGDK.L	1339.66	0.00322381	2	CID	5.05066e-09	0.959841	3.44227	0.529469	0.529469	1503.1	1	18/24	1
	3650, BLM27	K.TAFQEALDAAGDK.L	1336.64	0.00163807	2	CID	8.09219e-11	0.971661	3.58316	0.542842	0.542842	1947.41	1	20/24	1
	4814, BLM27	K.EKL#EATINEL#V.-	1264.73	0.00156613	2	CID	0.0004978	0.964113	3.16004	0.464572	0.464572	1698.97	1	18/20	1
108	IPI:IPI00022648.2 Gene_Symbol=EIF5 Eukaryotic translation initiation factor 5						8.21676e-11	4.61982	50.2481	12.3	5.3	49191.9	IPI00022648.2	5 (5 0 0 0 0)
	3224, BLM13	K.EEGVIDSSDKEIVAEAER.L	1975.95	0.000622145	2	CID	0.000848584	0.809615	3.2622	0.542945	0.542945	364.95	1	13/34
	3973, BLM13	K.TVIVNMVDVAK.A	1188.67	-9.60635e-05	2	CID	0.000188024	0.923466	3.08687	0.336914	0.336914	1009.5	1	16/20
	7208, BLM13	R.VNILFDFVK.K	1094.62	-0.000142919	2	CID	6.16969e-06	0.939151	2.78509	0.517713	0.517713	929.486	1	14/16
	8024, BLM13	K.AMGPLVLTEVLFNEK.I	1660.9	0.00734324	2	CID	8.21676e-11	0.973405	4.70763	0.582692	0.582692	1382.4	1	21/28
	8026, BLM13	K.AMGPL#VL#TEVL#FNEK.I	1669.95	0.00758386	2	CID	2.39791e-08	0.974184	4.9623	0.573585	0.573585	1315.33	1	21/28
109	IPI:IPI00237011.5 Gene_Symbol=STK38L Serine/threonine-protein kinase 38-like						8.44447e-11	16.3727	180.264	28.9	6.4	53968.5	IPI00237011.5	18 (18 0 0 0 0)
	2592, BLM12	K.L#EVAM*EEEGL#ADEEK.K	1713.8	0.00798093	2	CID	3.37211e-05	0.942749	3.8129	0.558507	0.558507	978.879	1	16/28
	2627, BLM13	K.LEVAM*EEEGLADEEK.K	1707.76	-0.000195435	2	CID	3.04332e-08	0.966723	4.41575	0.513066	0.513066	1499.6	1	18/28
	3022, BLM13	K.LEVAMEEEGLADEEKK.L	1819.86	0.00742258	2	CID	1.68061e-07	0.8127	2.90875	0.456965	0.456965	566.555	1	14/30
	3104, BLM13	K.KLEVAMEEEGLADEEK.K	1819.86	0.00449289	2	CID	8.44447e-11	0.982263	5.19092	0.567789	0.567789	2259.4	1	24/30
	3377, BLM13	R.NL#THNPPSDFSFQNMNSK.R	2080.96	0.00379182	2	CID	0.000303172	0.932298	4.29142	0.533726	0.533726	500.155	1	18/34
	3422, BLM13	K.L#EVAMEEEGL#ADEEK.K	1697.81	0.0096098	2	CID	3.26613e-06	0.955415	4.00547	0.511992	0.511992	1290.42	1	17/28
	3451, BLM13	K.LEVAMEEEGLADEEK.K	1691.77	0.0015555	2	CID	9.24933e-10	0.983455	5.28976	0.644273	0.644273	2341.29	1	22/28
	5391, BLM13	K.SKDWVFL#NYTYK.R	1566.8	0.00832072	2	CID	1.63223e-05	0.913893	3.0597	0.47625	0.47625	760.221	1	15/22
	5402, BLM12	K.ETL#VFPPEVPISEK.A	1587.87	0.00270933	2	CID	5.47144e-06	0.615733	2.78992	0.249962	0.249962	295.856	1	13/26
	5456, BLM12	K.GHPFFEGVDWEHIR.E	1725.81	0.00262858	2	CID	2.95594e-09	0.933549	3.76828	0.610645	0.610645	640.412	1	15/26
	5501, BLM13	K.SKDWVFLNYTYK.R	1563.78	0.00685705	2	CID	9.13707e-06	0.883086	3.3562	0.329195	0.329195	668.922	1	14/22
	7116, BLM12	K.L#TL#ENFYSNL#IL#QHEER.E	2131.16	0.00486814	2	CID	1.11342e-08	0.926502	3.6151	0.58593	0.58593	760.725	1	16/32	2
	7129, BLM12	K.LTLENFYSNLILQHEER.E	2119.08	0.00584939	2	CID	7.52674e-09	0.895071	2.97443	0.50128	0.50128	802.099	1	17/32	2
	7286, BLM14	K.RFEGLTQR.G	1006.54	-0.000875025	2	CID	0.000805996	0.894957	2.61627	0.20249	0.20249	1085.53	1	12/14
	8792, BLM14	R.ERPAAIPIEIK.S	1236.73	0.000810706	2	CID	0.000130915	0.890825	2.94551	0.475401	0.475401	573.76	1	14/20
	9087, BLM14	R.L#GL#DDFESL#K.V	1145.64	3.69706e-05	2	CID	0.000605145	0.926625	3.07182	0.337015	0.337015	997.983	1	15/18
	9120, BLM14	R.LGLDDFESLK.V	1136.58	0.000162557	2	CID	1.85402e-06	0.958417	3.37274	0.50927	0.50927	1207.39	1	16/18
	9124, BLM14	R.DILVEADGAWVVK.M	1414.76	0.00191201	2	CID	7.09628e-06	0.958433	3.6744	0.453268	0.453268	1451.55	1	18/24
110	IPI:IPI00289334.1 Gene_Symbol=FLNB Isoform 1 of Filamin-B						8.47833e-11	40.3023	440.298	18.6	5.4	278018	IPI00289334.1	44 (44 0 0 0 0)
	2439, BLM2	R.VEVGKDQEFTVDTR.G	1622.8	0.00232781	2	CID	3.03237e-05	0.898329	2.98224	0.495304	0.495304	888.643	1	15/26	6
	2537, BLM2	R.VL#QSFTVDSSK.A	1213.65	0.00097669	2	CID	1.84975e-05	0.851152	2.83682	0.605584	0.605584	588.841	1	12/20	6
	2614, BLM2	K.HVGNQQYNVTYVVK.E	1648.84	-0.00161723	3	CID	5.38895e-05	0.935854	3.87599	0.546789	0.546789	1184.41	1	23/52	4
	2647, BLM2	K.PAEFTIDTK.G	1021.52	-0.000473767	2	CID	4.70097e-05	0.927993	2.6144	0.660053	0.660053	903.532	1	14/16	6
	3042, BLM2	K.YGGPNHIVGSPFK.A	1372.7	0.000774749	2	CID	6.7575e-08	0.939413	3.62059	0.506323	0.506323	1196.39	1	16/24	5
	3046, BLM2	K.ADIEM*PFDPSK.V	1265.57	0.000726778	2	CID	0.00028536	0.922838	3.16746	0.5477	0.5477	839.8	1	15/20	6
	3513, BLM2	K.TGEEVGFVVDAK.T	1250.63	-4.02741e-05	2	CID	1.00972e-07	0.96825	4.12354	0.674943	0.674943	1120.14	1	18/22	7
	3518, BLM3	K.SPFEVQVGPEAGMQK.V	1603.78	0.000265216	2	CID	2.05931e-08	0.912627	3.20488	0.458123	0.458123	906.689	1	17/28	6
	3546, BLM2	R.AGPGTLSVTIEGPSK.V	1413.76	0.000939586	2	CID	9.58227e-08	0.926225	3.21779	0.636791	0.636791	852.29	1	17/28	5
	3589, BLM2	R.AWGPGL#HGGIVGR.S	1279.71	0.000781842	2	CID	4.56001e-05	0.907723	3.17996	0.55784	0.55784	685.752	1	16/24	6
	3605, BLM2	K.SPFEVQVGPEAGM*QK.V	1619.77	0.00107776	2	CID	1.49626e-05	0.939521	3.72018	0.517319	0.517319	907.547	1	18/28	6
	3623, BLM2	R.AWGPGLHGGIVGR.S	1276.69	0.000294732	2	CID	5.04239e-10	0.902369	2.90774	0.595326	0.595326	763.121	1	16/24	6
	3723, BLM3	R.DAGYGGISL#AVEGPSK.V	1523.78	0.00277361	2	CID	9.23841e-05	0.968059	4.42758	0.528853	0.528853	1529.94	1	20/30	7
	3761, BLM3	R.DAGYGGISLAVEGPSK.V	1520.76	0.00167615	2	CID	0.000908606	0.929062	3.70726	0.556139	0.556139	904.33	1	16/30	7
	3951, BLM3	R.DAGEGL#L#AVQITDQEGKPK.R	1975.06	0.00323961	2	CID	8.47833e-11	0.954984	4.33824	0.472251	0.472251	1139.41	1	21/36	7
	4090, BLM3	R.IGNLQTDLSDGLR.L	1401.73	0.00265419	2	CID	1.37917e-05	0.84958	2.8615	0.542012	0.542012	544.388	1	13/24	6
	4141, BLM3	R.GAGIGGL#GITVEGPSESK.I	1631.87	-0.000556157	2	CID	2.13548e-05	0.915961	3.39675	0.564032	0.564032	816.688	1	18/34	6
	4274, BLM2	K.YGGEL#VPHFPAR.V	1345.71	0.000229858	2	CID	4.39338e-06	0.925366	3.49183	0.452795	0.452795	608.716	1	18/22	6
	4643, BLM2	R.TFEM*SDFIVDTR.D	1476.67	0.0012269	2	CID	2.1493e-07	0.969556	3.83266	0.622873	0.622873	1671.07	1	17/22	7
	4748, BLM2	K.AHGPGLEGGLVGKPAEFTIDTK.G	2194.15	0.00218034	3	CID	2.84815e-06	0.938447	4.31452	0.509505	0.509505	1110.23	1	33/84	6
	4830, BLM2	K.ADIEMPFDPSK.V	1249.58	-0.000818183	2	CID	0.000115908	0.879222	2.97937	0.462653	0.462653	685.109	1	14/20	6
	4831, BLM3	K.APLNVQFNSPLPGDAVK.D	1766.94	0.00192183	2	CID	7.5212e-05	0.844028	3.51414	0.409895	0.409895	504.367	1	15/32	6
	4866, BLM2	R.GAGIGGLGITVEGPSESK.I	1628.85	0.00127607	2	CID	4.26846e-07	0.93711	4.00599	0.69333	0.69333	848.636	1	18/34	6
	4988, BLM3	R.L#VSPGSANETSSIL#VESVTR.S	2052.11	0.00390099	2	CID	3.30839e-10	0.931444	4.1727	0.637401	0.637401	486.885	1	18/38	4
	4996, BLM3	R.LVSPGSANETSSILVESVTR.S	2046.07	0.00585646	2	CID	5.90563e-07	0.854512	3.3461	0.503146	0.503146	447.069	1	17/38	4
	4997, BLM2	K.DL#DIIDNYDYSHTVK.Y	1813.87	0.00258996	2	CID	6.71262e-09	0.94141	3.61999	0.472269	0.472269	1192.72	1	18/28	6
	5042, BLM2	K.DLDIIDNYDYSHTVK.Y	1810.85	0.00246906	2	CID	2.48596e-09	0.968203	4.32508	0.565583	0.565583	1422.98	1	20/28	6
	5043, BLM2	K.NGNHVANSPVSIM*VVQSEIGDAR.R	2410.18	0.00177455	3	CID	1.82266e-07	0.97938	5.82216	0.490494	0.490494	2684.83	1	37/88	7
	5261, BLM2	K.VM*YTPM*APGNYL#ISVK.Y	1818.92	0.00421874	2	CID	0.000925085	0.918104	3.84865	0.58736	0.58736	539.401	1	17/30	5
	5297, BLM2	R.L#PNNHIGISFIPR.E	1480.85	0.00100715	2	CID	2.61504e-06	0.880916	2.98538	0.554267	0.554267	679.624	1	15/24	7
	5440, BLM2	K.APL#NVQFNSPL#PGDAVK.D	1772.98	0.00191949	2	CID	2.61159e-05	0.962696	4.34561	0.589043	0.589043	1239.13	1	21/32	6
	5441, BLM3	K.SPFTVGVAAPL#DL#SK.I	1507.86	0.00136686	2	CID	1.39891e-06	0.923643	3.23191	0.532136	0.532136	813.788	1	18/28	6
	5471, BLM2	R.GQHVTGSPFQFTVGPL#GEGGAHK.V	2311.17	0.00248143	3	CID	1.15924e-07	0.972773	5.968	0.466656	0.466656	1672.15	1	36/88	5
	5766, BLM2	K.NGNHVANSPVSIMVVQSEIGDAR.R	2394.18	0.00206064	3	CID	2.75429e-09	0.94306	4.9502	0.480686	0.480686	1366.13	1	30/88	7
	6156, BLM2	R.YM*IGVTYGGDDIPLSPYR.I	2032.97	0.00412693	2	CID	1.72289e-07	0.951081	3.92206	0.625429	0.625429	1007.05	1	20/34	7
	6175, BLM2	K.VM*YTPMAPGNYL#ISVK.Y	1802.93	0.00804487	2	CID	0.000613707	0.782754	3.28918	0.414222	0.414222	426.736	1	14/30	5
	6343, BLM2	K.VL#FASQEIPASPFR.V	1564.86	0.00344029	2	CID	1.09973e-06	0.907468	3.22925	0.521583	0.521583	599.292	1	18/26	6
	6506, BLM3	K.VSYFPTVPGVYIVSTK.F	1756.95	0.0022715	2	CID	5.85102e-08	0.897173	2.9645	0.584667	0.584667	517.795	1	18/30	7
	6765, BLM2	R.GEAGVPAEFSIWTR.E	1519.75	0.00230449	2	CID	1.45e-09	0.945323	4.06652	0.661601	0.661601	512.463	1	19/26	5
	6852, BLM2	R.TFEMSDFIVDTR.D	1460.67	0.00114679	2	CID	1.50625e-06	0.962748	3.55984	0.604815	0.604815	1311.12	1	17/22	7
	7150, BLM3	K.DFLDGVYAFEYYPSTPGR.Y	2096.96	0.00293999	2	CID	1.42909e-06	0.809129	2.86221	0.485173	0.485173	512.55	1	15/34	6
	7360, BLM2	K.IPYL#PITNFNQNWQDGK.A	2051.04	0.0042769	2	CID	7.11038e-07	0.953378	4.39555	0.636766	0.636766	733.746	1	20/32	6
	7507, BLM3	R.QMQLENVSVALEFLDR.E	1891.96	0.00190646	2	CID	3.11055e-05	0.836996	3.00349	0.477673	0.477673	477.804	1	15/30	9
	7853, BLM2	K.DFL#DGVYAFEYYPSTPGR.Y	2099.98	0.00440366	2	CID	3.7566e-05	0.836485	3.36252	0.567844	0.567844	487.788	1	15/34	6
111	IPI:IPI00746165.2 Gene_Symbol=WDR1 Isoform 1 of WD repeat-containing protein 1						8.48499e-11	1.72212	20.2076	7.9	6.2	66151.9	IPI00746165.2	2 (2 0 0 0 0)
	4536, BLM12	R.LHHVSSLAWLDEHTLVTTSHDASVK.E	2783.41	0.0118901	3	CID	9.56304e-09	0.906285	4.15122	0.385101	0.385101	876.505	1	32/96	3
	8581, BLM11	K.VVTVFSVADGYSENNVFYGHHAK.I	2540.22	0.0058891	3	CID	8.48499e-11	0.81584	3.74113	0.380297	0.380297	532.798	2	24/88	3
112	IPI:IPI00027497.5 Gene_Symbol=GPI Glucose-6-phosphate isomerase						9.04066e-11	5.65818	60.2439	13.6	8.4	63107.3	IPI00027497.5	6 (6 0 0 0 0)
	2241, BLM13	K.TFTTQETITNAETAK.E	1655.81	0.00259554	2	CID	2.24575e-07	0.923109	3.32898	0.560398	0.560398	860.115	1	16/28	1
	6623, BLM14	R.FAAYFQQGDMESNGK.Y	1692.73	0.00193145	2	CID	3.23021e-07	0.923105	3.19694	0.513861	0.513861	930.016	1	17/28	2
	6995, BLM13	K.TL#AQL#NPESSL#FIIASK.T	1841.07	0.00550377	2	CID	5.14538e-06	0.935235	3.88673	0.501878	0.501878	752.988	1	19/32	1
	7026, BLM13	K.TLAQLNPESSLFIIASK.T	1832.02	0.00355416	2	CID	7.51518e-09	0.938188	4.11321	0.511589	0.511589	663.773	1	19/32	1
	8045, BLM13	K.ILLANFLAQTEALMR.G	1703.95	0.00322709	2	CID	9.04066e-11	0.972975	4.07178	0.621915	0.621915	1644.96	1	21/28	1
	9200, BLM14	R.VWYVSNIDGTHIAK.T	1602.83	0.0020474	2	CID	3.97659e-08	0.965568	3.83043	0.598289	0.598289	1371.92	1	19/26	1
113	IPI:IPI00031420.3 Gene_Symbol=UGDH UDP-glucose 6-dehydrogenase						9.54314e-11	8.17281	90.2126	16.6	6.8	54989.3	IPI00031420.3	9 (9 0 0 0 0)
	3744, BLM12	R.YWQQVIDM*NDYQR.R	1774.79	0.00229967	2	CID	0.000355778	0.925573	3.73413	0.418875	0.418875	787.658	1	15/24
	3987, BLM12	K.IL#TTNTWSSEL#SK.L	1485.81	0.00880518	2	CID	1.9258e-05	0.94446	3.79519	0.470746	0.470746	1030.67	1	16/24
	4007, BLM12	K.ILTTNTWSSELSK.L	1479.77	1.84612e-05	2	CID	5.86732e-06	0.949877	3.37629	0.508809	0.508809	1135.2	1	18/24
	4906, BLM13	R.YWQQVIDMNDYQR.R	1758.79	0.00746858	2	CID	9.54314e-11	0.960875	4.25125	0.518026	0.518026	1053.7	1	17/24
	5089, BLM12	R.IIDSL#FNTVTDK.K	1368.74	0.00217324	2	CID	1.96286e-05	0.925575	3.17859	0.515144	0.515144	719.494	1	16/22
	5174, BLM12	K.EADL#VFISVNTPTK.T	1536.83	0.00262766	2	CID	0.000267796	0.807833	3.10394	0.328162	0.328162	569.377	1	14/26
	6110, BLM13	R.INAWNSPTL#PIYEPGL#K.E	1919.05	0.0115182	2	CID	3.7058e-06	0.902141	3.92075	0.536614	0.536614	460.482	1	15/32
	6124, BLM13	R.INAWNSPTLPIYEPGLK.E	1913.02	0.00737019	2	CID	0.000331135	0.811763	3.19732	0.405867	0.405867	453.705	1	15/32
	6299, BLM12	K.NL#FFSTNIDDAIK.E	1500.78	0.00215912	2	CID	1.71705e-05	0.944711	3.68876	0.46008	0.46008	1004.33	1	17/24
114	IPI:IPI00000875.6 Gene_Symbol=EEF1G Elongation factor 1-gamma						1.00208e-10	6.29631	70.2031	16.5	6.2	50087.2	IPI00000875.6	7 (7 0 0 0 0)
	2706, BLM15	K.LDPGSEETQTLVR.E	1444.73	0.00148213	2	CID	2.75697e-07	0.766548	2.83479	0.3482	0.3482	220	1	15/24	1
	3254, BLM15	K.AL#IAAQYSGAQVR.V	1350.76	-0.000207391	2	CID	1.32422e-08	0.971307	3.65356	0.606797	0.606797	1804.27	1	19/24	1
	7857, BLM15	R.EYFSWEGAFQHVGK.A	1684.78	0.00134858	2	CID	8.86572e-07	0.962727	3.75318	0.576435	0.576435	1394.94	1	18/26	2
	8577, BLM15	R.IL#GL#L#DAYL#K.T	1130.76	-0.00028942	2	CID	0.000523942	0.943758	3.20607	0.504999	0.504999	763.258	1	16/18	2
	8590, BLM15	R.ILGLLDAYLK.T	1118.68	-0.000406803	2	CID	1.11143e-05	0.910911	2.79698	0.542652	0.542652	577.737	1	14/18	2
	8721, BLM15	R.GQEL#AFPL#SPDWQVDYESYTWR.K	2693.28	0.00488059	2	CID	1.9831e-07	0.925489	4.06167	0.534496	0.534496	630.465	1	19/42	2
	8727, BLM15	R.GQELAFPLSPDWQVDYESYTWR.K	2687.24	0.00634778	2	CID	1.00208e-10	0.815572	3.42269	0.358427	0.358427	474.355	1	17/42	2
115	IPI:IPI00470657.1 Gene_Symbol=- Anti-colorectal carcinoma heavy chain						1.03368e-10	5.32852	60.2294	12.2	6.2	50569.9	IPI00470657.1	6 (6 0 0 0 0)
	2201, BLM13	K.APQVYTIPPPK.E	1210.68	-0.000126669	2	CID	4.555e-07	0.937515	2.70455	0.585932	0.585932	952.307	1	16/20
	2657, BLM13	R.VNSAAFPAPIEK.T	1243.67	0.0110109	2	CID	4.62645e-08	0.945544	3.42189	0.422052	0.422052	1053.09	1	18/22
	3527, BLM13	K.NTQPIM*DTDGSYFVYSK.L	1981.88	0.0194376	2	CID	1.03368e-10	0.956944	4.58889	0.591126	0.591126	653.639	1	20/32
	4404, BLM13	K.NTQPIMDTDGSYFVYSK.L	1965.89	0.00605182	2	CID	6.61131e-05	0.830669	3.53568	0.448899	0.448899	355.956	1	14/32
	4689, BLM22	R.SVSELPIM*HQDWLNGK.E	1869.92	0.00360975	2	CID	6.90506e-05	0.744417	3.2025	0.428978	0.428978	323.156	1	12/30
	5802, BLM13	R.SVSELPIMHQDWLNGK.E	1853.92	0.00645932	2	CID	1.70174e-05	0.913427	3.66153	0.544158	0.544158	586.251	1	16/30
116	IPI:IPI00465184.3 Gene_Symbol=GDA Guanine deaminase						1.03602e-10	7.30203	80.2885	17.6	5.4	50970.6	IPI00465184.3	8 (8 0 0 0 0)
	4626, BLM15	K.IVFL#EEASQQEK.L	1423.75	0.000632046	2	CID	0.000152218	0.951394	3.48422	0.515042	0.515042	1191.04	1	16/22	2
	4681, BLM15	K.IVFLEEASQQEK.L	1420.73	0.000877358	2	CID	3.61008e-05	0.964722	3.78789	0.491831	0.491831	1556.82	1	17/22	2
	6399, BLM15	R.FQNIDFAEEVYTR.V	1631.77	0.00225172	2	CID	1.23386e-07	0.967515	3.95357	0.483885	0.483885	1539.23	1	19/24	2
	6722, BLM15	K.IGLGTDVAGGYSYSM*LDAIR.R	2075.01	0.00380203	2	CID	0.000631002	0.631439	2.80329	0.397435	0.397435	370.831	1	13/38	2
	7157, BLM15	R.AVMVSNIL#L#INK.V	1320.82	0.000658231	2	CID	5.75893e-06	0.957182	3.1849	0.473043	0.473043	1491.88	1	18/22	2
	7169, BLM15	R.AVMVSNILLINK.V	1314.78	0.00163714	2	CID	7.13275e-06	0.945226	3.06582	0.400714	0.400714	1297.55	1	18/22	2
	7633, BLM15	R.L#ATL#GGSQAL#GL#DGEIGNFEVGK.E	2258.24	0.00292979	2	CID	0.000203412	0.927341	4.3308	0.536393	0.536393	611.071	1	19/44	2
	7641, BLM15	R.LATLGGSQALGLDGEIGNFEVGK.E	2246.17	0.00439932	2	CID	1.03602e-10	0.957211	4.33896	0.623984	0.623984	1042.73	1	22/44	2
117	IPI:IPI00382470.3 Gene_Symbol=HSP90AA1 heat shock protein 90kDa alpha (cytosolic), class A member 1 isoform 1						1.06557e-10	17.0595	182.239	20.7	4.9	98099.4	IPI00382470.3	19 (15 4 0 0 0)
	2441, BLM8	K.DQVANSAFVER.L	1235.6	0.000485474	2	CID	6.31339e-06	0.935345	3.15232	0.480438	0.480438	1010.01	1	15/20	2
	3074, BLM8	R.YYTSASGDEM*VSL#K.D	1569.72	0.00236861	2	CID	2.10519e-05	0.881217	2.91868	0.476743	0.476743	760.35	1	15/26	2
	3982, BLM8	K.EGLELPEDEEEK.K	1416.64	0.00105838	2	CID	1.31064e-06	0.881127	2.77466	0.468563	0.468563	439.881	1	16/22	6
	4057, BLM12	K.SL#TNDWEDHL#AVK.H	1533.78	0.00282935	2	CID	4.62242e-09	0.897338	3.39578	0.385386	0.385386	851.496	1	14/24	3
	4332, BLM10	K.HLEINPDHSIIETLR.Q	1786.94	0.000113325	3	CID	1.30293e-06	0.942709	3.64534	0.53197	0.53197	1426.31	1	25/56	2
	4419, BLM8	K.EGLELPEDEEEKK.K	1544.73	0.00204264	2	CID	0.000439649	0.634128	2.7647	0.169302	0.169302	285.705	1	14/24	6
	4550, BLM8	R.YYTSASGDEMVSLK.D	1550.7	0.00302208	2	CID	0.00017079	0.829512	2.61833	0.458766	0.458766	572.884	1	15/26	2
	4589, BLM8	K.HIYYITGETK.D	1224.63	-0.000134635	2	CID	2.15126e-07	0.947398	3.28089	0.563732	0.563732	824.497	1	15/18	3
	4890, BLM8	R.TL#TIVDTGIGM*TK.A	1368.75	0.000510999	2	CID	2.2738e-07	0.929695	3.37934	0.143107	0.143107	1409.86	1	19/24	2
	4961, BLM8	R.NPDDITNEEYGEFYK.S	1833.78	0.00347244	2	CID	1.06557e-10	0.973193	4.65029	0.423642	0.423642	1677.31	1	22/28	2
	4999, BLM8	R.TLTIVDTGIGM*TK.A	1365.73	0.00100045	2	CID	1.37719e-06	0.978963	4.57214	0.61228	0.61228	1881.46	1	21/24	2
	5001, BLM8	K.EGLELPEDEEEKKK.Q	1672.83	0.00314898	2	CID	5.6375e-05	0.615431	2.71525	0.27115	0.27115	264.901	1	13/26	5
	5645, BLM8	K.LGLGIDEDDPTADDTSAAVTEEM*PPLEGDDDTSR.M	3563.53	0.0103079	3	CID	6.36978e-07	0.89902	4.59992	0.450639	0.450639	662.744	1	33/132	2
	5807, BLM8	R.GVVDSEDL#PL#NISR.E	1519.82	0.00442158	2	CID	1.10376e-06	0.955077	4.67614	0.236432	0.236432	1130.96	1	20/26	6
	6099, BLM8	R.TL#TIVDTGIGMTK.A	1352.75	0.00238401	2	CID	1.04895e-06	0.964575	4.05837	0.175494	0.175494	1961.93	1	21/24	2
	6248, BLM8	R.TLTIVDTGIGMTK.A	1349.73	-0.000178298	2	CID	1.03018e-08	0.974183	3.63657	0.67075	0.67075	1716.11	1	21/24	2
	6717, BLM8	K.SLTNDWEDHLAVK.H	1527.74	0.00173306	2	CID	5.74784e-09	0.965992	4.4089	0.512046	0.512046	1330.14	1	17/24	3
	6933, BLM8	R.APFDL#FENR.K	1111.56	-0.000634723	2	CID	4.12819e-05	0.904631	2.66464	0.489728	0.489728	592.457	1	13/16	2
	6948, BLM10	K.HSQFIGYPITL#FVEK.E	1781.97	0.00351316	2	CID	0.000695831	0.949925	3.98262	0.548215	0.548215	1089.57	1	16/28	2
118	IPI:IPI00003217.3 Gene_Symbol=PSMB7 Proteasome subunit beta type-7 precursor						1.17054e-10	1.95503	20.2458	7.2	7.6	29946.2	IPI00003217.3	2 (2 0 0 0 0)
	7432, BLM22	K.L#PYVTMGSGSL#AAMAVFEDK.F	2093.06	0.0037307	2	CID	2.8723e-10	0.976061	4.43307	0.620802	0.620802	1962.6	1	24/38
	7438, BLM22	K.LPYVTMGSGSLAAMAVFEDK.F	2087.02	0.00251234	2	CID	1.17054e-10	0.978964	4.91545	0.662531	0.662531	1920.06	1	24/38
119	IPI:IPI00216008.4 Gene_Symbol=G6PD Isoform Long of Glucose-6-phosphate 1-dehydrogenase						1.24668e-10	12.0628	130.21	20.3	6.4	63786.4	IPI00216008.4	13 (13 0 0 0 0)
	2036, BLM13	R.NSYVAGQYDDAASYQR.L	1807.79	0.00910687	2	CID	5.19074e-08	0.950258	3.46761	0.649319	0.649319	1099.11	1	18/30	5
	2431, BLM13	K.GYL#DDPTVPR.G	1135.58	-3.55672e-05	2	CID	0.000255896	0.907353	2.75843	0.372064	0.372064	947.373	1	14/18	3
	3532, BLM13	R.LSNHISSLFR.E	1173.64	0.00892749	2	CID	0.000813666	0.85838	2.967	0.370779	0.370779	622.734	1	12/18	5
	4969, BLM13	K.EMVQNL#MVL#R.F	1238.69	0.0104939	2	CID	0.000236134	0.933054	2.96372	0.378003	0.378003	1073.65	1	15/18	5
	4980, BLM13	K.EMVQNLMVLR.F	1232.65	0.00146309	2	CID	3.79953e-05	0.947914	2.90839	0.425878	0.425878	1255.15	1	16/18	5
	5151, BLM13	K.KPGM*FFNPEESEL#DL#TYGNR.Y	2366.12	0.0125096	3	CID	6.78968e-07	0.93532	4.02814	0.420861	0.420861	1427.13	1	27/76	2
	5726, BLM13	K.LKLEDFFAR.N	1138.63	0.00379932	2	CID	0.00055003	0.944824	2.84406	0.461743	0.461743	995.793	1	15/16	5
	5754, BLM13	K.KPGMFFNPEESELDLTYGNR.Y	2344.09	0.00945455	2	CID	9.16408e-07	0.900445	3.69794	0.457541	0.457541	644.083	1	18/38	2
	5764, BLM13	K.KPGMFFNPEESEL#DL#TYGNR.Y	2350.13	-2.16885e-05	3	CID	3.46657e-06	0.903717	4.19492	0.40414	0.40414	904.219	1	24/76	2
	5845, BLM13	R.IFTPLLHQIELEK.P	1580.9	0.00359509	2	CID	0.000128163	0.955316	4.05526	0.548896	0.548896	894.538	1	17/24	2
	6177, BLM13	R.GGYFDEFGIIR.G	1273.62	0.000954275	2	CID	4.04026e-06	0.956656	3.24034	0.534828	0.534828	1351.74	1	16/20	4
	6304, BLM13	R.DGL#L#PENTFIVGYAR.S	1670.9	0.00164259	2	CID	0.000127109	0.921843	3.39857	0.522645	0.522645	535.428	1	19/28	5
	6324, BLM13	R.DGLLPENTFIVGYAR.S	1664.86	0.00213321	2	CID	1.24668e-10	0.947736	3.87315	0.58882	0.58882	701.104	1	19/28	5
120	IPI:IPI00021833.1 Gene_Symbol=PDGFA Isoform Long of Platelet-derived growth factor A chain precursor						1.29203e-10	1.91115	20.2309	8.5	9.7	24027.8	IPI00021833.1	2 (2 0 0 0 0)
	5614, BLM23	R.L#L#EIDSVGSEDSL#DTSL#R.A	1961.05	0.00320717	2	CID	1.31593e-06	0.958186	4.61852	0.565549	0.565549	854.475	1	20/34	3
	5631, BLM23	R.LLEIDSVGSEDSLDTSLR.A	1948.97	0.00443256	2	CID	1.29203e-10	0.952963	4.30023	0.591889	0.591889	879.75	1	19/34	3
121	IPI:IPI00183508.3 Gene_Symbol=TWF1 twinfilin 1						1.60764e-10	10.5694	110.286	28.9	8.7	43890.6	IPI00183508.3	11 (11 0 0 0 0)
	1066, BLM18	K.INEVQTDVGVDTK.H	1417.72	0.000418279	2	CID	5.77349e-06	0.919965	3.29142	0.544298	0.544298	900.304	1	16/24	2
	3358, BLM18	K.HQTL#QGVAFPISR.E	1456.81	0.00797371	2	CID	1.58059e-06	0.970472	3.703	0.674675	0.674675	1521.21	1	19/24	3
	3384, BLM18	K.EFGGGHIKDEVFGTVK.E	1719.87	0.0115783	2	CID	0.000499797	0.932204	3.75149	0.570954	0.570954	1123.23	1	19/30	3
	3433, BLM18	K.HQTLQGVAFPISR.E	1453.79	0.000528589	2	CID	7.71771e-06	0.960641	3.88072	0.682439	0.682439	968.135	1	17/24	3
	4715, BLM18	K.NEIIIL#ANTTNTEL#K.D	1692.96	0.00358983	2	CID	1.02301e-08	0.986416	5.68701	0.660368	0.660368	3135.88	1	25/28	3
	4747, BLM18	K.NEIIILANTTNTELK.D	1686.93	0.00188319	2	CID	1.66276e-08	0.985103	5.31966	0.598412	0.598412	2960.51	1	24/28	3
	5701, BLM18	K.YL#L#SQSSPAPL#TAAEEEL#R.Q	2087.14	0.00409707	2	CID	1.60764e-10	0.963074	4.70875	0.671016	0.671016	838.05	1	22/36	3
	5728, BLM18	K.YLLSQSSPAPLTAAEEELR.Q	2075.07	0.00385762	2	CID	9.66539e-10	0.960223	4.71352	0.65073	0.65073	814.589	1	21/36	3
	6006, BLM18	R.KIEIDNGDELTADFLYEEVHPK.Q	2575.26	0.00331588	3	CID	1.26239e-08	0.942715	4.71329	0.524279	0.524279	1030.35	1	28/84	2
	7113, BLM18	K.DYDSFVL#PL#L#EDK.Q	1562.83	0.00121352	2	CID	9.71146e-06	0.979235	5.30681	0.681573	0.681573	1611.71	1	20/24	3
	7139, BLM18	K.DYDSFVLPLLEDK.Q	1553.77	0.00146118	2	CID	2.67855e-06	0.969302	4.37829	0.678806	0.678806	1307.49	1	19/24	3
122	IPI:IPI00010402.2 Gene_Symbol=SH3BGRL3 Putative uncharacterized protein						1.72801e-10	1.92845	20.2424	6.6	9.3	23823.3	IPI00010402.2	2 (2 0 0 0 0)
	3880, BLM28	R.IQYQL#VDISQDNAL#R.D	1781.97	0.00243697	2	CID	7.69821e-08	0.952384	4.03629	0.34631	0.34631	1216.16	1	20/28	2
	3905, BLM28	R.IQYQLVDISQDNALR.D	1775.93	0.00304967	2	CID	1.72801e-10	0.976066	4.8489	0.509872	0.509872	1651.35	1	22/28	2
123	IPI:IPI00011937.1 Gene_Symbol=PRDX4 Peroxiredoxin-4						1.74715e-10	4.73935	50.2104	18.8	5.8	30520.8	IPI00011937.1	5 (5 0 0 0 0)
	3245, BLM21	R.LVQAFQYTDK.H	1212.63	0.000109505	2	CID	7.81381e-06	0.946118	2.91914	0.529373	0.529373	1100.8	1	15/18	1
	3705, BLM22	K.DYGVYLEDSGHTLR.G	1624.76	0.00342113	2	CID	1.74715e-10	0.965944	4.05259	0.520386	0.520386	1334.36	1	20/26	1
	4064, BLM21	K.DYGVYL#EDSGHTL#R.G	1630.8	0.00317464	2	CID	3.55387e-06	0.963492	4.01402	0.617187	0.617187	1183.91	1	18/26	1
	4486, BLM22	R.QITLNDLPVGR.S	1225.69	0.000199179	2	CID	7.63404e-05	0.913315	3.09536	0.505225	0.505225	717.265	1	14/20	1
	6755, BLM21	K.PAPYWEGTAVIDGEFK.E	1779.86	0.00267014	2	CID	2.74469e-10	0.950479	4.20807	0.577538	0.577538	811.667	1	18/30	2
124	IPI:IPI00246058.9 Gene_Symbol=PDCD6IP PDCD6IP protein						1.94676e-10	6.60628	70.2251	7.3	6.1	96757.6	IPI00246058.9	7 (7 0 0 0 0)
	3818, BLM10	K.HEGALETLLR.Y	1138.62	-0.000356647	2	CID	0.000209648	0.841907	2.66839	0.438626	0.438626	535.203	1	12/18	1
	4396, BLM10	K.HYQFASGAFL#HIK.E	1521.8	-0.000935553	3	CID	3.72253e-06	0.973773	4.1829	0.479307	0.479307	2523.3	1	28/48	1
	5625, BLM10	R.SVIEQGGIQTVDQL#IK.E	1730.97	0.00157804	2	CID	3.58533e-06	0.970359	4.39878	0.626856	0.626856	1499.57	1	19/30	1
	5653, BLM10	R.SVIEQGGIQTVDQLIK.E	1727.95	0.00328819	2	CID	1.94676e-10	0.977946	4.50258	0.569948	0.569948	2120.54	1	22/30	1
	6747, BLM10	K.FYNEL#TEIL#VR.F	1402.78	0.0011218	2	CID	5.44873e-06	0.920424	2.77252	0.416453	0.416453	1036.72	1	15/20	1
	6779, BLM10	K.FYNELTEILVR.F	1396.75	0.000880007	2	CID	1.82733e-06	0.967153	3.36818	0.508917	0.508917	1746.64	1	17/20	1
	7003, BLM7	K.L#ANQAADYFGDAFK.Q	1533.74	0.00146709	2	CID	3.7342e-07	0.954714	3.71658	0.566304	0.566304	1111.03	1	18/26	3
125	IPI:IPI00008274.7 Gene_Symbol=CAP1 Adenylyl cyclase-associated protein 1						2.06832e-10	3.81245	40.2584	9.1	8.1	51822.8	IPI00008274.7	4 (4 0 0 0 0)
	3359, BLM13	K.EMNDAAMFYTNR.V	1462.61	0.00937292	2	CID	3.12048e-06	0.948659	3.40902	0.581398	0.581398	969.7	1	16/22	9
	4954, BLM13	R.VENQENVSNL#VIEDTEL#K.Q	2079.07	0.00155835	2	CID	1.30252e-06	0.973202	5.16796	0.41467	0.41467	1586.65	1	23/34	1
	4977, BLM13	R.VENQENVSNLVIEDTELK.Q	2073.03	0.00595523	2	CID	2.06832e-10	0.96938	4.9676	0.533417	0.533417	1247.46	1	21/34	1
	5654, BLM13	K.LSDLLAPISEQIK.E	1426.82	0.00372332	2	CID	8.2787e-08	0.921208	3.40843	0.372142	0.372142	740.527	1	18/24	9
126	IPI:IPI00022314.1 Gene_Symbol=SOD2 Superoxide dismutase [Mn], mitochondrial precursor						2.08477e-10	1.88621	20.2196	15.3	8.4	24706.6	IPI00022314.1	2 (2 0 0 0 0)
	7146, BLM23	K.LTAASVGVQGSGWGWLGFNK.E	2035.04	0.00282002	2	CID	0.000214217	0.912293	3.60559	0.479094	0.479094	798.944	1	19/38	2
	7194, BLM23	K.AIWNVINWENVTER.Y	1743.88	0.00364084	2	CID	2.08477e-10	0.973919	4.39166	0.501781	0.501781	1787.91	1	20/26	2
127	IPI:IPI00019502.3 Gene_Symbol=MYH9 Myosin-9						2.13322e-10	51.7263	548.283	25.3	5.4	226391	IPI00019502.3	55 (54 1 0 0 0)
	1494, BLM3	R.EL#EDATETADAMNR.E	1568.69	0.000913901	2	CID	2.89831e-06	0.917539	2.86411	0.502005	0.502005	1086.78	1	16/26	1
	1885, BLM3	R.AL#EQQVEEMK.T	1207.61	-0.000854137	2	CID	6.35907e-06	0.94002	2.66214	0.535528	0.535528	1238.71	1	14/18	2
	2140, BLM3	R.DEL#ADEIANSSGK.G	1351.64	-0.000196806	2	CID	0.000189477	0.961505	3.77904	0.463741	0.463741	1534.49	1	18/24	2
	2186, BLM3	K.FDQL#L#AEEK.T	1098.59	-0.000602586	2	CID	7.43944e-05	0.923477	2.74968	0.369573	0.369573	1141.52	1	13/16	12
	2211, BLM3	K.KVEAQL#QEL#QVK.F	1418.85	0.000935487	2	CID	0.000114389	0.975794	4.39999	0.554345	0.554345	1708.88	1	19/22
	2239, BLM3	K.KVEAQLQELQVK.F	1412.81	0.00057162	2	CID	9.59603e-06	0.956555	3.55789	0.513461	0.513461	1355.34	1	16/22
	2278, BLM3	K.HEAMITDL#EER.L	1346.64	0.000642295	2	CID	0.000185103	0.917768	3.04534	0.574467	0.574467	621.598	1	14/20
	2293, BLM3	R.FL#SNGHVTIPGQQDK.D	1643.86	0.00299215	2	CID	0.000285642	0.844957	3.38592	0.451111	0.451111	438.989	1	14/28	1
	2574, BLM3	K.IAQL#EEQL#DNETK.E	1536.8	0.000222827	2	CID	4.15498e-07	0.964803	4.07342	0.442711	0.442711	1528.5	1	18/24	2
	2617, BLM3	K.IAQLEEQLDNETK.E	1530.76	0.0013238	2	CID	5.25763e-08	0.980606	4.66227	0.586242	0.586242	2232.04	1	20/24	2
	2639, BLM3	K.VEAQL#QEL#QVK.F	1290.75	0.000927784	2	CID	0.000157696	0.963596	3.68399	0.450311	0.450311	1488.83	1	17/20
	2676, BLM3	R.L#TEM*ETL#QSQL#M*AEK.L	1792.9	0.00296002	2	CID	7.69693e-06	0.939802	3.10804	0.389578	0.389578	1410.02	1	19/28	1
	2679, BLM3	K.VEAQLQELQVK.F	1284.72	0.000808057	2	CID	0.000188201	0.942323	3.18111	0.507754	0.507754	1090.1	1	15/20
	2754, BLM3	K.DVLLQVDDER.R	1201.61	-0.000757358	2	CID	3.04954e-05	0.936113	3.09122	0.286223	0.286223	1316.03	1	15/18	2
	3204, BLM3	R.IAEFTTNL#TEEEEK.S	1656.8	0.00274443	2	CID	2.13322e-10	0.978145	4.4216	0.559895	0.559895	2070.91	1	21/26
	3261, BLM3	R.IAEFTTNLTEEEEK.S	1653.79	0.00225732	2	CID	5.56079e-07	0.960857	4.36983	0.465218	0.465218	1184.46	1	18/26
	3298, BLM3	K.L#KDVL#L#QVDDER.R	1451.84	0.00319556	2	CID	0.000267203	0.954291	3.99344	0.482588	0.482588	1044.06	1	16/22	2
	3704, BLM3	R.L#TEM*ETL#QSQL#MAEK.L	1776.91	0.00361232	2	CID	0.000140189	0.915519	3.17268	0.307003	0.307003	1173.1	1	18/28	1
	3730, BLM3	K.TDLLLEPYNK.Y	1205.64	0.000785016	2	CID	0.000157949	0.900942	3.3692	0.275809	0.275809	860.734	1	13/18	1
	3731, BLM3	K.DMFQETM*EAMR.I	1404.56	0.00172684	2	CID	6.50331e-06	0.8574	2.78552	0.356895	0.356895	1284.63	2	15/20	1
	3804, BLM3	K.TEL#EDTL#DSTAAQQEL#R.S	1928.98	0.00412829	2	CID	2.37942e-10	0.98255	5.00585	0.643027	0.643027	2397.15	1	23/32
	3841, BLM3	K.TELEDTLDSTAAQQELR.S	1919.92	0.00315524	2	CID	5.74389e-09	0.982596	5.15546	0.614786	0.614786	2388.36	1	23/32
	4121, BLM3	K.VIQYL#AYVASSHK.S	1481.82	0.00320056	2	CID	3.62789e-07	0.955958	3.74183	0.523997	0.523997	1216.19	1	17/24	2
	4228, BLM2	K.AL#EL#DSNL#YR.I	1202.67	0.000909186	2	CID	0.000326493	0.950209	2.90377	0.544431	0.544431	1271.35	1	15/18	1
	4418, BLM4	R.RGDL#PFVVPR.R	1158.68	0.000195339	2	CID	4.57307e-06	0.950344	3.05085	0.484665	0.484665	1286.66	1	15/18	1
	4610, BLM3	K.SM*EAEM*IQL#QEEL#AAAER.A	2086.99	0.00306447	2	CID	3.99939e-05	0.940475	4.12748	0.521309	0.521309	924.729	1	17/34	2
	4704, BLM3	K.HSQAVEEL#AEQL#EQTK.R	1845.95	0.00312517	2	CID	4.34363e-09	0.982265	5.08066	0.554852	0.554852	2441.71	1	23/30
	4735, BLM3	K.HSQAVEELAEQLEQTK.R	1839.91	0.00337166	2	CID	1.61684e-06	0.961644	4.32833	0.426	0.426	1370.9	1	20/30
	4762, BLM3	R.IM*GIPEEEQMGL#L#R.V	1637.85	0.00172433	2	CID	4.70687e-06	0.895009	3.60976	0.475595	0.475595	335.196	1	16/26	1
	5098, BLM3	K.ANL#QIDQINTDL#NL#ER.S	1879.02	0.00280175	2	CID	6.28242e-07	0.970438	4.70939	0.560962	0.560962	1334.39	1	20/30	2
	5105, BLM3	R.IAQL#EEEL#EEEQGNTEL#INDR.L	2481.23	0.00431576	3	CID	1.87464e-07	0.923479	4.41406	0.418794	0.418794	1035.38	1	25/80	2
	5128, BLM3	K.ANLQIDQINTDLNLER.S	1869.97	0.00402597	2	CID	9.10017e-08	0.980032	4.95616	0.530566	0.530566	2133.26	1	23/30	2
	5134, BLM3	R.IAQLEEELEEEQGNTELINDR.L	2472.17	0.00488204	2	CID	4.46148e-10	0.977712	5.57757	0.614456	0.614456	1571.8	1	22/40	2
	5256, BLM3	K.M*QQNIQEL#EEQL#EEEESAR.Q	2355.09	0.00487863	2	CID	3.5757e-07	0.970188	4.1996	0.516369	0.516369	1826.24	1	22/36	1
	5405, BLM3	R.L#TEMETL#QSQL#MAEK.L	1760.91	0.0023115	2	CID	3.39078e-07	0.973305	4.35406	0.376041	0.376041	2134.25	1	21/28	1
	5509, BLM3	K.VSHL#L#GINVTDFTR.G	1577.89	0.00369419	2	CID	6.07482e-08	0.95807	3.96522	0.545758	0.545758	1125.56	1	18/26	1
	5540, BLM3	K.VSHLLGINVTDFTR.G	1571.85	0.00125513	2	CID	1.75909e-06	0.961594	3.78353	0.619465	0.619465	1236.84	1	18/26	1
	5646, BLM3	K.MQQNIQEL#EEQL#EEEESAR.Q	2339.09	0.0032116	2	CID	4.41126e-05	0.933951	3.8586	0.514806	0.514806	983.115	1	17/36	1
	5785, BLM3	K.DMFQETMEAMR.I	1388.56	0.00115844	2	CID	5.0711e-07	0.952718	3.53584	0.493531	0.493531	1206.46	1	15/20	1
	5805, BLM3	K.NFINNPL#AQADWAAK.K	1675.86	0.00242337	2	CID	6.14843e-06	0.971977	4.77414	0.4608	0.4608	1520.98	1	21/28	2
	5902, BLM3	R.IIGL#DQVAGM*SETAL#PGAFK.T	2040.1	0.00286587	2	CID	1.57775e-06	0.959034	4.16213	0.582799	0.582799	1149.33	1	22/38	1
	6060, BLM3	K.L#QVEL#DNVTGL#L#SQSDSK.S	1958.08	0.00274219	2	CID	3.45934e-08	0.969652	4.9855	0.550598	0.550598	1320.04	1	20/34
	6094, BLM3	R.EL#ESQISEL#QEDL#ESER.A	2043.01	0.00405046	2	CID	1.81217e-05	0.954444	4.28977	0.492466	0.492466	963.048	1	20/32
	6138, BLM2	K.NL#PIYSEEIVEM*YK.G	1746.87	0.00320692	2	CID	1.10969e-08	0.898538	3.43571	0.42563	0.42563	604.448	1	16/26	1
	6402, BLM3	K.NL#PIYSEEIVEMYK.G	1730.87	0.00276059	2	CID	1.54666e-05	0.861405	2.61296	0.3237	0.3237	820.041	1	17/26	1
	6803, BLM4	K.TQL#EEL#EDEL#QATEDAK.L	1970.97	0.00296596	2	CID	9.40434e-09	0.970105	4.69832	0.534355	0.534355	1483.96	1	20/32	10
	6899, BLM3	R.L#QQEL#DDL#L#VDL#DHQR.Q	1965.09	0.00502705	2	CID	5.34058e-05	0.894563	3.18088	0.532108	0.532108	619.751	1	16/30
	6945, BLM3	R.IIGL#DQVAGMSETAL#PGAFK.T	2024.1	0.00461681	2	CID	4.07947e-07	0.940824	4.50721	0.4992	0.4992	827.834	1	18/38	1
	6974, BLM3	R.IIGLDQVAGMSETALPGAFK.T	2018.06	0.00266603	2	CID	1.28367e-09	0.928209	3.62437	0.570378	0.570378	851.131	1	19/38	1
	7063, BLM3	K.DFSAL#ESQL#QDTQEL#L#QEENR.Q	2505.25	0.00454299	2	CID	1.03049e-05	0.952223	4.12544	0.548208	0.548208	1211.71	1	19/40
	7090, BLM3	K.DFSALESQLQDTQELLQEENR.Q	2493.17	0.00308284	2	CID	0.000702239	0.944355	3.76669	0.547406	0.547406	1123.77	1	20/40
	7200, BLM3	R.QLLQANPILEAFGNAK.T	1726.95	0.00196341	2	CID	0.000153649	0.714639	3.24724	0.249539	0.249539	405.171	1	14/30	12
	7395, BLM3	R.VISGVLQLGNIVFK.K	1486.9	0.00236052	2	CID	3.40053e-07	0.963307	3.69018	0.597432	0.597432	1467.31	1	18/26	1
	7911, BLM2	R.QL#L#QANPIL#EAFGNAK.T	1736.01	0.00269231	2	CID	8.97281e-05	0.905508	3.34717	0.679525	0.679525	525.426	1	16/30	12
	8124, BLM2	R.VISGVL#QL#GNIVFK.K	1492.94	0.00150368	2	CID	2.08432e-06	0.963013	3.54109	0.830366	0.830366	1123.45	1	18/26	1
128	IPI:IPI00220644.8 Gene_Symbol=PKM2 Isoform M1 of Pyruvate kinase isozymes M1/M2						2.16714e-10	22.9738	240.306	26.7	7.5	58025.1	IPI00220644.8	24 (24 0 0 0 0)
	2092, BLM28	R.LDIDSPPITAR.N	1197.65	-0.000236051	2	CID	2.25833e-06	0.934945	3.22763	0.530008	0.530008	846.284	1	15/20	2
	2540, BLM12	K.GDYPLEAVR.M	1019.52	-0.000512674	2	CID	0.000311051	0.933547	2.81537	0.488137	0.488137	867.121	1	14/16	3
	2658, BLM13	R.VNFAMNVGK.A	979.503	0.00739971	2	CID	1.53087e-06	0.928392	2.80333	0.586894	0.586894	728.748	1	13/16	3
	2998, BLM13	R.L#DIDSPPITAR.N	1200.67	0.00574422	2	CID	1.98628e-05	0.95352	2.82833	0.465808	0.465808	1392.7	1	18/20	2
	4153, BLM12	K.KGVNL#PGAAVDL#PAVSEK.D	1771.02	0.00998145	2	CID	1.53993e-07	0.967097	4.36003	0.555172	0.555172	1326.35	1	23/34	4
	4183, BLM12	K.KGVNLPGAAVDLPAVSEK.D	1764.99	0.00057093	3	CID	0.000117514	0.95602	4.15928	0.539962	0.539962	1514.19	1	31/68	4
	4322, BLM12	R.TATESFASDPIL#YR.P	1573.79	0.00311476	2	CID	3.42545e-05	0.926068	3.80586	0.451964	0.451964	761.693	1	16/26	2
	4391, BLM12	R.TATESFASDPILYR.P	1570.77	0.00189523	2	CID	2.23773e-05	0.943131	3.75647	0.571363	0.571363	786.754	1	17/26	2
	4672, BLM12	R.FDEIL#EASDGIM*VAR.G	1684.83	0.00409209	2	CID	3.40433e-07	0.974898	4.51133	0.523097	0.523097	1826.7	1	21/28	3
	4681, BLM13	K.GVNL#PGAAVDL#PAVSEK.D	1642.93	0.0072882	2	CID	1.42568e-08	0.959666	4.50472	0.595163	0.595163	905.471	1	20/32	4
	4682, BLM12	R.RFDEIL#EASDGIM*VAR.G	1840.93	0.00678842	3	CID	4.39797e-07	0.950624	4.19077	0.428972	0.428972	1406.08	1	30/60	3
	4702, BLM12	R.FDEILEASDGIM*VAR.G	1681.81	0.00323876	2	CID	3.77267e-08	0.984915	5.47419	0.595824	0.595824	2655.9	1	24/28	3
	4715, BLM13	K.GVNLPGAAVDLPAVSEK.D	1636.89	0.00326222	2	CID	5.00553e-10	0.975463	4.99717	0.622181	0.622181	1233.83	1	25/32	4
	5088, BLM13	K.DPVQEAWAEDVDL#R.V	1645.79	0.00530645	2	CID	8.88629e-09	0.968658	4.37878	0.463224	0.463224	1560.78	1	19/26	3
	5225, BLM12	K.DPVQEAWAEDVDLR.V	1642.77	0.00213379	2	CID	2.17093e-09	0.97469	4.51574	0.49509	0.49509	1838.11	1	20/26	3
	5388, BLM12	K.GADFL#VTEVENGGSL#GSK.K	1785.91	0.00680141	2	CID	2.85127e-10	0.983703	5.84978	0.509393	0.509393	2437.58	1	26/34	3
	5421, BLM12	K.GADFLVTEVENGGSLGSK.K	1779.88	0.017668	2	CID	1.37732e-09	0.983061	5.74203	0.539241	0.539241	2321.62	1	25/34	3
	5566, BLM13	R.FDEIL#EASDGIMVAR.G	1668.83	0.00498853	2	CID	2.16714e-10	0.981299	4.80969	0.560851	0.560851	2326.71	1	23/28	3
	5584, BLM13	R.RFDEILEASDGIMVAR.G	1821.92	0.00445117	3	CID	3.7806e-06	0.925355	3.99903	0.444385	0.444385	1084.82	1	25/60	3
	5641, BLM12	R.RFDEIL#EASDGIMVAR.G	1824.94	-0.000799022	3	CID	5.0778e-07	0.967346	5.06443	0.453407	0.453407	1675.16	1	29/60	3
	5750, BLM12	K.IYVDDGL#ISL#QVK.Q	1468.85	0.00176785	2	CID	7.73004e-08	0.97502	4.14826	0.515819	0.515819	1947.82	1	20/24	2
	5784, BLM12	K.IYVDDGLISLQVK.Q	1462.82	0.00128191	2	CID	1.49321e-08	0.977216	4.37715	0.464292	0.464292	2121.78	1	21/24	2
	6282, BLM12	K.GDVVIVL#TGWR.P	1217.71	0.00104836	2	CID	7.81794e-06	0.953244	3.30216	0.52615	0.52615	1205.93	1	16/20	3
	6529, BLM12	R.TATESFASDPIL#YRPVAVAL#DTK.G	2471.33	0.00444478	2	CID	2.34617e-05	0.89588	4.07193	0.598921	0.598921	320.955	1	16/44	2
129	IPI:IPI00065500.3 Gene_Symbol=C1orf58 BRO1 domain-containing protein BROX						2.24498e-10	2.74805	30.2073	9.5	7.5	46446.7	IPI00065500.3	3 (3 0 0 0 0)
	4140, BLM16	K.ATAPVSFNYYGVVTGPSASK.I	2016.01	0.0119299	2	CID	2.24498e-10	0.916472	4.14621	0.508893	0.508893	628.49	1	17/38	1
	6360, BLM16	K.HAPGL#IAAL#AYETANFYQK.A	2084.11	0.00339365	3	CID	1.46169e-06	0.9111	3.70817	0.379723	0.379723	1238.33	1	27/72
	6383, BLM16	K.HAPGLIAALAYETANFYQK.A	2078.07	0.00217529	3	CID	1.58059e-07	0.92048	3.75432	0.515922	0.515922	999.72	1	28/72
130	IPI:IPI00031801.4 Gene_Symbol=CSDA Isoform 1 of DNA-binding protein A						2.39786e-10	2.80487	30.2267	14.5	10.1	40066.1	IPI00031801.4	3 (3 0 0 0 0)
131	IPI:IPI00295400.1 Gene_Symbol=WARS Tryptophanyl-tRNA synthetase, cytoplasmic						2.41047e-10	10.1166	108.25	15.7	5.8	53131.7	IPI00295400.1	11 (10 1 0 0 0)
	3717, BLM13	K.DYTSGAML#TGEL#K.K	1391.7	0.0013013	2	CID	1.41474e-07	0.968808	3.83982	0.529858	0.529858	1663.18	1	19/24	1
	3735, BLM13	K.DYTSGAMLTGELK.K	1385.66	0.000937429	2	CID	4.15078e-07	0.976093	4.30521	0.506921	0.506921	2031.69	1	20/24	1
	4078, BLM13	R.DMNQVL#DAYENK.K	1442.67	0.00124145	2	CID	9.20586e-06	0.900832	3.19135	0.374209	0.374209	769.867	1	15/22	1
	4122, BLM13	R.DMNQVLDAYENK.K	1439.65	0.00221919	2	CID	2.33947e-05	0.759408	2.91201	0.326967	0.326967	467.191	2	12/22	1
	4211, BLM15	K.M*SASDPNSSIFL#TDTAK.Q	1803.85	0.00237605	2	CID	0.000207819	0.915031	3.64465	0.562246	0.562246	598.176	1	17/32	2
	4239, BLM15	K.M*SASDPNSSIFLTDTAK.Q	1800.83	0.00237722	2	CID	0.000359935	0.801288	3.20919	0.411322	0.411322	413.448	1	15/32	2
	4736, BLM15	K.MSASDPNSSIFLTDTAK.Q	1784.84	0.00315159	2	CID	6.79676e-08	0.929382	3.81635	0.502299	0.502299	697.586	1	19/32	2
	6484, BLM13	K.ALIEVLQPLIAEHQAR.R	1801.03	0.0038688	2	CID	3.32604e-10	0.96185	4.25172	0.657796	0.657796	855.56	1	20/30	1
	6982, BLM15	K.DL#TL#DQAYSYAVENAK.D	1806.9	0.0026858	2	CID	7.15042e-08	0.974085	4.97702	0.459768	0.459768	1696.34	1	21/30	2
	6992, BLM15	K.DLTLDQAYSYAVENAK.D	1800.87	0.00195572	2	CID	2.41047e-10	0.978073	4.9949	0.554772	0.554772	1831.71	1	22/30	2
	7103, BLM14	K.MSASDPNSSIFL#TDTAK.Q	1787.86	0.002418	2	CID	3.55965e-09	0.951775	4.35201	0.57346	0.57346	788.055	1	19/32	2
132	IPI:IPI00020672.4 Gene_Symbol=DPP3;BBS1 Isoform 1 of Dipeptidyl-peptidase 3						2.44939e-10	3.69098	40.228	6.9	4.9	82537.9	IPI00020672.4	4 (4 0 0 0 0)
	4078, BLM10	R.LASVLGSEPSLDSEVTSK.L	1818.93	0.00394454	2	CID	0.000792803	0.788407	3.30671	0.498441	0.498441	271.426	1	14/34
	4639, BLM10	K.LAQDFLDSQNLSAYNTR.L	1955.95	0.00352117	2	CID	9.51568e-09	0.963129	4.4507	0.523451	0.523451	1305.46	1	19/32
	6586, BLM10	K.NVSL#GNVL#AVAYATQR.E	1681.95	0.00285595	2	CID	2.44939e-10	0.979668	4.55926	0.574762	0.574762	2269.53	1	23/30
	6603, BLM10	K.NVSLGNVLAVAYATQR.E	1675.91	0.00298037	2	CID	6.55926e-05	0.959773	3.56412	0.578942	0.578942	1427.52	1	20/30
133	IPI:IPI00171257.3 Gene_Symbol=RIOK1 RIO kinase 1 isoform 2						2.45878e-10	2.87983	30.1765	7	6.7	38019.1	IPI00171257.3	3 (3 0 0 0 0)
	4799, BLM8	K.VPAL#L#ENQVEER.T	1402.78	0.000750013	2	CID	2.13692e-08	0.954668	3.17568	0.476427	0.476427	1354.67	1	18/22	1
	4893, BLM8	K.VPALLENQVEER.T	1396.74	0.000874427	2	CID	2.45878e-10	0.970948	3.52951	0.519165	0.519165	1760.79	1	20/22	1
	7160, BLM8	R.SHVL#VMSFIGK.D	1220.69	-2.38113e-05	2	CID	0.000485086	0.954213	2.77785	0.592956	0.592956	1419.39	1	16/20	1
134	IPI:IPI00215637.5 Gene_Symbol=DDX3X ATP-dependent RNA helicase DDX3X						2.46241e-10	7.70482	80.2399	8.3	6.8	73198.1	IPI00215637.5	8 (8 0 0 0 0)
	3456, BLM10	K.SPIL#VATAVAAR.G	1171.72	-0.000197405	2	CID	0.000190694	0.95327	3.3023	0.635118	0.635118	1165.3	1	16/22	1
	3510, BLM10	K.SPILVATAVAAR.G	1168.7	0.000658259	2	CID	5.65031e-07	0.962494	3.72412	0.623087	0.623087	1215.76	1	17/22	1
	4926, BLM10	R.L#EQEL#FSGGNTGINFEK.Y	1888.96	0.00342061	2	CID	4.07748e-06	0.965929	4.60339	0.509445	0.509445	1241.75	1	21/32	3
	4949, BLM10	R.LEQELFSGGNTGINFEK.Y	1882.92	0.00317881	2	CID	2.46241e-10	0.974646	4.79743	0.513906	0.513906	1658.11	1	23/32	3
	6249, BLM10	R.VGNL#GL#ATSFFNER.N	1530.82	0.00175402	2	CID	2.337e-08	0.952932	3.82728	0.52293	0.52293	1072.87	1	18/26
	6250, BLM10	R.VGNLGLATSFFNER.N	1524.78	0.00200051	2	CID	4.42995e-06	0.957076	4.01477	0.636684	0.636684	961.559	1	17/26
	7526, BLM10	R.SFLLDLLNATGK.D	1291.73	0.000615212	2	CID	9.4486e-08	0.970893	3.95804	0.577085	0.577085	1593.86	1	18/22
	7880, BLM13	R.SFL#L#DL#L#NATGK.D	1303.8	0.000122243	2	CID	8.17686e-05	0.967582	3.71482	0.641705	0.641705	1446.52	1	17/22
135	IPI:IPI00003881.5 Gene_Symbol=HNRNPF Heterogeneous nuclear ribonucleoprotein F						2.4723e-10	7.44166	80.2996	21	5.3	45642.9	IPI00003881.5	8 (8 0 0 0 0)
	499, BLM15	K.HSGPNSADSANDGFVR.L	1630.72	0.000178451	3	CID	3.78699e-07	0.937224	3.94579	0.355689	0.355689	1549.92	1	27/60
	4508, BLM15	R.QSGEAFVEL#GSEDDVK.M	1712.81	0.00143765	2	CID	8.98463e-05	0.924639	3.36441	0.492905	0.492905	917.016	1	18/30
	4775, BLM15	R.VTGEADVEFATHEEAVAAM*SK.D	2208.01	0.00742713	3	CID	1.46379e-09	0.880254	3.88789	0.449567	0.449567	616.048	1	28/80
	5634, BLM15	R.VTGEADVEFATHEEAVAAMSK.D	2192.02	0.00130453	3	CID	5.13498e-10	0.818509	3.64049	0.468354	0.468354	353.765	2	25/80
	7181, BLM22	K.ITGEAFVQFASQEL#AEK.A	1870.96	0.00564528	2	CID	2.4723e-10	0.977085	5.24778	0.489176	0.489176	1888.42	1	21/32
	8302, BLM15	K.ITGEAFVQFASQELAEK.A	1867.94	0.00308298	2	CID	3.72486e-09	0.985977	5.99244	0.5354	0.5354	2964.86	1	25/32
	8638, BLM15	K.ATENDIYNFFSPL#NPVR.V	2000	0.00370988	2	CID	7.25877e-07	0.965886	4.63675	0.579909	0.579909	1104.47	1	20/32	2
	8680, BLM15	K.ATENDIYNFFSPLNPVR.V	1996.98	0.00419933	2	CID	3.68763e-09	0.952089	4.00631	0.446455	0.446455	1186.4	1	20/32	2
136	IPI:IPI00305267.2 Gene_Symbol=GOLGA3 Isoform 1 of Golgin subfamily A member 3						2.51607e-10	44.7612	480.277	26.8	5.2	167252	IPI00305267.2	48 (48 0 0 0 0)
	384, BLM4	R.LEEGTEETSETLEK.L	1594.73	0.00152665	2	CID	0.000585494	0.902599	3.34848	0.497889	0.497889	804.305	1	14/26	2
	2028, BLM4	K.L#TGL#GQSNAAL#R.E	1209.73	-0.00052142	2	CID	3.27452e-07	0.827958	2.87033	0.547653	0.547653	436.179	1	12/22	2
	2069, BLM4	K.LTGLGQSNAALR.E	1200.67	-0.000517905	2	CID	3.68702e-06	0.967336	3.22656	0.440924	0.440924	1936.78	1	20/22	2
	2526, BLM4	K.ASQAEISSL#QSVR.Q	1378.74	0.000114598	2	CID	0.000113104	0.93658	3.31107	0.472821	0.472821	1157.47	1	16/24	2
	2527, BLM4	K.EAADAEL#GQL#R.A	1178.63	-0.000580721	2	CID	0.000239731	0.898143	2.7772	0.386548	0.386548	842.566	1	15/20	2
	2558, BLM4	K.EAADAELGQLR.A	1172.59	-9.00957e-05	2	CID	0.000104693	0.835341	2.78665	0.394392	0.394392	557.017	1	13/20	2
	2564, BLM4	K.ASQAEISSLQSVR.Q	1375.72	0.000604051	2	CID	2.90444e-05	0.943197	3.06019	0.471969	0.471969	1371.58	1	17/24	2
	2644, BLM4	K.DVL#QAAAAEHQDQGQEVNGEVR.S	2367.14	0.000314861	3	CID	3.64871e-08	0.913899	4.08235	0.249171	0.249171	1303.87	1	32/84	2
	2912, BLM4	K.LQAEADDLQIR.E	1271.66	0.000343661	2	CID	0.000381445	0.915585	3.00009	0.356413	0.356413	843.837	1	16/20	2
	3364, BLM4	K.L#ENVSL#SQQL#TETQHR.S	1892.02	0.00352445	2	CID	1.01943e-05	0.814194	3.32226	0.341332	0.341332	554.069	1	14/30	2
	3398, BLM4	K.LENVSLSQQLTETQHR.S	1882.96	0.00242933	2	CID	4.08942e-06	0.940687	3.78939	0.478889	0.478889	990.423	1	18/30	2
	3663, BLM4	K.QLTLTQEALQSR.E	1387.75	0.000717575	2	CID	8.27475e-06	0.702356	2.7674	0.351409	0.351409	441.615	1	11/22	2
	3853, BLM4	K.NASL#ASSNNDL#QVAEEQYQR.L	2243.08	0.0062245	2	CID	0.000546756	0.963337	4.84608	0.552443	0.552443	1119.38	1	20/38	2
	3867, BLM4	K.AYENAVGIL#SR.R	1195.65	0.00043004	2	CID	3.15191e-05	0.936856	2.96334	0.444783	0.444783	1116.15	1	16/20	2
	3870, BLM4	K.AYENAVGILSR.R	1192.63	0.000675352	2	CID	5.13652e-07	0.938953	3.1724	0.51912	0.51912	1008.56	1	15/20	2
	3878, BLM4	K.NASLASSNNDLQVAEEQYQR.L	2237.04	0.00329716	2	CID	2.51607e-10	0.975102	5.54978	0.505208	0.505208	1454.81	1	23/38	2
	3886, BLM4	K.EQMVAVTEANEALK.K	1532.76	0.00123499	2	CID	8.64109e-05	0.920311	3.19964	0.521987	0.521987	764.13	1	17/26	2
	3889, BLM4	R.EHNSILETALAK.R	1325.71	-0.000341871	2	CID	1.95528e-06	0.937399	2.99849	0.551265	0.551265	1023.6	1	16/22	2
	3982, BLM3	K.VL#EL#EDEL#QESR.G	1468.78	0.00010399	2	CID	4.28182e-05	0.963131	3.96107	0.500091	0.500091	1311.42	1	17/22	2
	4031, BLM3	K.VLELEDELQESR.G	1459.73	0.00169442	2	CID	1.04662e-06	0.945252	3.53792	0.452857	0.452857	1093.51	1	16/22	2
	4104, BLM4	K.HLVQALQASLEK.E	1336.76	0.000877076	2	CID	3.52378e-06	0.903407	2.86108	0.49646	0.49646	755.979	1	15/22	2
	4280, BLM4	R.EQSL#DAL#QTHYDEL#QAR.L	2026.02	0.00300846	2	CID	2.32105e-06	0.877314	3.55675	0.472098	0.472098	638.298	1	14/32	2
	4300, BLM4	R.EQSLDALQTHYDELQAR.L	2016.96	0.0061858	2	CID	7.50291e-06	0.870307	3.54767	0.523565	0.523565	466.692	1	14/32	2
	4641, BLM4	K.SEL#EMAQEDL#SMTQK.D	1745.82	0.00257391	2	CID	1.93082e-08	0.977738	4.83846	0.557834	0.557834	1855.58	1	21/28	3
	4658, BLM4	K.SELEMAQEDLSMTQK.D	1739.78	0.00343074	2	CID	1.84008e-09	0.981329	4.55814	0.594874	0.594874	2556.94	1	21/28	3
	4804, BLM4	K.AEL#QAQL#AAL#STK.L	1352.81	0.000433926	2	CID	1.12222e-07	0.965447	3.58098	0.567029	0.567029	1625.22	1	18/24	2
	4848, BLM4	K.AELQAQLAALSTK.L	1343.75	0.00129193	2	CID	1.43015e-07	0.979104	4.0503	0.61077	0.61077	2369.43	1	20/24	2
	5020, BLM4	K.HSQEIAQFQAEL#AEAR.A	1830.92	0.00374496	2	CID	4.44355e-07	0.978478	5.01238	0.484267	0.484267	2065.22	1	22/30	3
	5052, BLM4	K.HSQEIAQFQAELAEAR.A	1827.9	-0.000295635	3	CID	8.74043e-05	0.921549	3.70851	0.470815	0.470815	1079.82	1	26/60	3
	5105, BLM4	R.QWYQQQL#AL#AQEAR.V	1738.91	0.00143151	2	CID	5.93243e-06	0.906931	3.43462	0.421763	0.421763	817.05	1	15/26	2
	5116, BLM4	R.DQQL#EAL#QQEHL#DL#MK.Q	1951.03	0.00520181	2	CID	0.000960646	0.964481	4.6119	0.338696	0.338696	1538.13	1	20/30	2
	5122, BLM4	R.QWYQQQLALAQEAR.V	1732.88	0.00180006	2	CID	4.10702e-07	0.964133	4.17273	0.389312	0.389312	1555.6	1	19/26	2
	5160, BLM4	K.IIL#EAAL#QAAK.S	1146.74	-0.000764424	2	CID	1.72635e-05	0.960176	3.11864	0.51244	0.51244	1412.77	1	18/20	2
	5190, BLM4	K.IILEAALQAAK.S	1140.7	-2.96588e-05	2	CID	5.0717e-05	0.953797	3.15006	0.493845	0.493845	1287.51	1	17/20	2
	5204, BLM4	R.M*ADSAASLEQQLEQVK.L	1763.85	0.00372678	2	CID	2.36898e-05	0.964689	4.14272	0.519845	0.519845	1446.93	1	20/30	2
	5354, BLM4	R.IQAL#EAEL#QAVSHSK.T	1629.91	0.00198003	3	CID	3.35636e-06	0.944599	3.97887	0.509555	0.509555	1025.57	1	31/56	2
	5389, BLM4	R.IQALEAELQAVSHSK.T	1623.87	0.00169064	2	CID	9.23804e-10	0.979681	4.42807	0.516521	0.516521	2589.34	1	21/28	2
	5390, BLM4	R.QQMTALQSQLQQVQLER.T	2029.05	0.002917	2	CID	2.54129e-08	0.933124	4.16543	0.51141	0.51141	756.232	1	16/32	2
	5648, BLM4	R.MADSAASL#EQQL#EQVK.L	1753.89	0.00364432	2	CID	0.000168272	0.955458	4.11356	0.41245	0.41245	1475.89	1	18/30	2
	5679, BLM4	R.MADSAASLEQQLEQVK.L	1747.85	0.00193768	2	CID	0.000436202	0.958272	4.32573	0.489505	0.489505	1267.72	1	18/30	2
	5689, BLM4	R.AMTDL#QNML#EAK.N	1370.69	0.00132483	2	CID	0.000723656	0.935333	3.03844	0.505564	0.505564	1182.25	1	15/22	2
	5720, BLM4	R.AMTDLQNMLEAK.N	1364.65	0.00157131	2	CID	1.32862e-05	0.933336	3.39375	0.444781	0.444781	1059.5	1	15/22	2
	7526, BLM4	R.L#EGQL#EAL#SL#EASQAL#K.E	1815.07	0.00168422	2	CID	6.40634e-05	0.971837	4.49405	0.505091	0.505091	1784.68	1	21/32	2
	7570, BLM4	R.LEGQLEALSLEASQALK.E	1799.97	0.00169008	2	CID	0.000108006	0.972276	4.3194	0.521361	0.521361	1906.63	1	21/32	2
	7603, BLM4	K.EL#QEVIAL#TSQEL#EESR.E	1983.06	0.00270179	2	CID	1.59675e-05	0.973313	5.17464	0.583363	0.583363	1317.4	1	20/32	2
	7625, BLM4	K.ELQEVIALTSQELEESR.E	1974	0.0014846	2	CID	0.000163044	0.946806	4.09359	0.496834	0.496834	1113.51	1	17/32	2
	7792, BLM4	K.EL#EGL#QQL#L#QNVK.S	1523.92	0.00137545	2	CID	5.6682e-05	0.962167	3.5615	0.468464	0.468464	1638.86	1	18/24	3
	7821, BLM4	K.ELEGLQQLLQNVK.S	1511.84	0.00113599	2	CID	2.23941e-07	0.94796	3.81843	0.440999	0.440999	1189.88	1	16/24	3
137	IPI:IPI00012645.1 Gene_Symbol=SPTBN2 Isoform 1 of Spectrin beta chain, brain 2						2.62682e-10	8.16274	90.2086	4.7	5.7	271125	IPI00012645.1	9 (9 0 0 0 0)
	3062, BLM24	R.VVNAAIATASSASGEPEEPVVPSTTR.G	2540.28	-0.00694843	2	CID	0.000173051	0.644534	2.80627	0.384792	0.384792	353.592	1	16/50	1
	3474, BLM2	R.VGDL#YSDL#R.D	1043.56	-0.00161925	2	CID	0.000225841	0.898656	2.794	0.550803	0.550803	732.118	1	12/16	2
	3582, BLM2	K.L#L#DPEDVNVDQPDEK.S	1731.86	0.00150843	2	CID	4.46849e-05	0.956621	3.83042	0.550338	0.550338	1340.57	1	19/28	2
	3609, BLM2	K.LLDPEDVNVDQPDEK.S	1725.82	0.00273147	2	CID	3.15432e-08	0.960615	4.1624	0.533684	0.533684	1454.76	1	18/28	2
	3895, BLM2	K.L#TL#EQGQQL#VAEGHPGASQASAR.A	2357.25	0.00302254	3	CID	2.62682e-10	0.871302	4.13221	0.505809	0.505809	544.482	1	24/88	1
	4125, BLM2	R.GQVL#AAAYEL#QR.F	1324.75	0.00131612	2	CID	1.26757e-05	0.9711	3.82839	0.599304	0.599304	1820.98	1	18/22	1
	4145, BLM2	R.GQVLAAAYELQR.F	1318.71	9.7764e-05	2	CID	1.70213e-09	0.963592	3.89916	0.658725	0.658725	1361.59	1	16/22	1
	5726, BLM2	R.VQAVDAVAAEL#AAER.Y	1515.82	0.000523294	2	CID	0.00019018	0.973292	4.17122	0.640632	0.640632	1734.92	1	20/28	2
	7205, BLM2	R.ELDDLEQWIQER.E	1573.75	0.00284556	2	CID	0.000356028	0.923032	2.78278	0.570634	0.570634	1030.94	1	15/22	1
138	IPI:IPI00013676.1 Gene_Symbol=SQSTM1 Phosphotyrosine independent ligand p62B for the Lck SH2 domain B-cell isoform (Fragment)						2.62849e-10	1.965	20.2729	3.6	4.8	45692.7	IPI00013676.1	2 (2 0 0 0 0)
	5407, BLM12	K.NYDIGAAL#DTIQYSK.H	1674.84	0.00194509	2	CID	1.99995e-08	0.982899	5.45862	0.669372	0.669372	2017.35	1	22/28	2
	5440, BLM12	K.NYDIGAALDTIQYSK.H	1671.82	0.00280076	2	CID	2.62849e-10	0.982097	4.99748	0.579393	0.579393	2318.2	1	23/28	2
139	IPI:IPI00219018.7 Gene_Symbol=GAPDH Glyceraldehyde-3-phosphate dehydrogenase						2.70001e-10	7.23799	80.2638	29.6	8.7	36030.4	IPI00219018.7	8 (8 0 0 0 0)
	2721, BLM19	K.L#ISWYDNEFGYSNR.V	1766.82	0.00553232	2	CID	2.11335e-09	0.921868	3.56102	0.38135	0.38135	948.691	1	16/26	4
	3054, BLM19	K.L#VINGNPITIFQER.D	1616.92	0.00154499	2	CID	3.14796e-08	0.890732	2.9658	0.447584	0.447584	631.661	1	17/26	4
	3161, BLM20	R.GALQNIIPASTGAAK.A	1411.79	0.00119731	2	CID	0.000514693	0.831277	3.07624	0.421505	0.421505	444.32	1	16/28	5
	3274, BLM19	K.WGDAGAEYVVESTGVFTTM*EK.A	2293.03	0.00362761	3	CID	3.93433e-06	0.838043	3.747	0.26052	0.26052	809.017	1	27/80	5
	3540, BLM21	R.VVDL#MAHMASK.E	1204.63	-0.000772518	2	CID	3.47745e-07	0.911723	2.73991	0.387726	0.387726	1048.6	1	15/20	3
	3638, BLM19	K.VIHDNFGIVEGL#M*TTVHAITATQK.T	2614.37	0.00529162	3	CID	0.000435753	0.954553	4.66034	0.607507	0.607507	1082.25	1	34/92	4
	6128, BLM27	K.LVINGNPITIFQER.D	1613.9	0.00374343	2	CID	9.48344e-08	0.922348	3.09977	0.562091	0.562091	739.16	1	17/26	4
	7680, BLM21	K.WGDAGAEYVVESTGVFTTMEK.A	2277.04	0.0045375	2	CID	2.70001e-10	0.967445	5.27638	0.556464	0.556464	1073.67	1	21/40	5
140	IPI:IPI00017160.3 Gene_Symbol=VTA1 Vacuolar protein sorting-associated protein VTA1 homolog						2.7908e-10	1.91708	20.2599	6.5	5.8	33857.9	IPI00017160.3	2 (2 0 0 0 0)
	4986, BLM18	K.YAGSAL#QYEDVSTAVQNL#QK.A	2191.11	0.00394671	2	CID	2.7908e-10	0.976816	5.1984	0.687553	0.687553	1480.71	1	23/38	1
	5008, BLM18	K.YAGSALQYEDVSTAVQNLQK.A	2185.08	0.00492561	2	CID	9.95529e-08	0.940263	4.22947	0.639684	0.639684	774.381	1	18/38	1
141	IPI:IPI00010339.3 Gene_Symbol=PTS 6-pyruvoyl tetrahydrobiopterin synthase						2.82926e-10	2.86939	30.2113	17.2	6.2	16375.2	IPI00010339.3	3 (3 0 0 0 0)
	2367, BLM26	K.VYETDNNIVVYK.G	1456.73	0.00185392	2	CID	3.40582e-06	0.935582	3.55812	0.32182	0.32182	1143.18	1	16/22
	2863, BLM28	K.YMEEAIMQPL#DHK.N	1607.76	0.00336733	2	CID	5.77331e-06	0.962232	4.22666	0.489569	0.489569	1256.65	1	17/24
	3617, BLM26	K.YMEEAIMQPLDHK.N	1604.74	0.0116693	2	CID	2.82926e-10	0.971579	4.02941	0.495926	0.495926	1683.51	1	20/24
142	IPI:IPI00176692.7 Gene_Symbol=- 32 kDa protein						2.9193e-10	3.79697	40.229	16	9.1	32142.3	IPI00176692.7	4 (4 0 0 0 0)
143	IPI:IPI00024175.3 Gene_Symbol=PSMA7 Isoform 1 of Proteasome subunit alpha type-7						3.03106e-10	6.5026	70.267	30.6	8.7	27869.6	IPI00024175.3	7 (7 0 0 0 0)
	2983, BLM21	R.L#YQTDPSGTYHAWK.A	1669.8	0.00225734	2	CID	1.08232e-09	0.848515	2.6216	0.419743	0.419743	503.167	1	17/26	5
	3549, BLM21	K.AL#L#EVVQSGGK.N	1106.67	-0.000217476	2	CID	4.84622e-05	0.94852	3.09499	0.467641	0.467641	1349.32	1	16/20	4
	3564, BLM21	K.ALLEVVQSGGK.N	1100.63	-0.000459273	2	CID	9.56396e-05	0.952936	2.80221	0.573189	0.573189	1441.08	1	16/20	4
	4168, BLM22	K.NYTDEAIETDDLTIK.L	1740.82	0.00269962	2	CID	4.08425e-06	0.979238	4.95937	0.550671	0.550671	1932.77	1	22/28	2
	4484, BLM21	K.NYTDEAIETDDL#TIK.L	1743.84	0.00318673	2	CID	1.00457e-07	0.982625	5.21099	0.570508	0.570508	2218.38	1	24/28	2
	5681, BLM21	R.L#TVEDPVTVEYITR.Y	1637.88	0.00121384	2	CID	3.03106e-10	0.944726	3.72223	0.471568	0.471568	954.49	1	18/26	6
	7429, BLM21	R.AITVFSPDGHL#FQVEYAQEAVK.K	2452.26	0.00736247	3	CID	2.01478e-06	0.846034	4.2848	0.304616	0.304616	561.669	4	24/84	5
144	IPI:IPI00216587.9 Gene_Symbol=RPS8 40S ribosomal protein S8						3.06879e-10	4.67794	50.2465	18.8	10.7	24190.2	IPI00216587.9	5 (5 0 0 0 0)
	3090, BLM22	K.LTPEEEEILNK.K	1314.68	0.000142551	2	CID	7.04646e-07	0.846997	2.75641	0.477043	0.477043	254.594	1	14/20	3
	4179, BLM22	K.ISSL#L#EEQFQQGK.L	1512.82	-0.00247352	3	CID	0.000291945	0.924824	4.09373	0.43492	0.43492	995.305	1	22/48	2
	4568, BLM21	K.ISSLLEEQFQQGK.L	1506.78	0.000716101	2	CID	0.000526075	0.951705	3.77279	0.502608	0.502608	1200.45	1	16/24	2
	4636, BLM22	R.IIDVVYNASNNEL#VR.T	1721.93	0.00217335	2	CID	2.08536e-07	0.971786	4.56905	0.584148	0.584148	1495.82	1	19/28	2
	4683, BLM22	R.IIDVVYNASNNELVR.T	1718.91	0.00278487	2	CID	3.06879e-10	0.982626	4.93063	0.559989	0.559989	2450.4	1	24/28	2
145	IPI:IPI00013455.8 Gene_Symbol=CLIP1 CLIP1 protein						3.08691e-10	7.21457	80.2546	7.6	5.2	162146	IPI00013455.8	8 (8 0 0 0 0)
	1552, BLM4	K.FAEASEEAVSVQR.S	1422.69	-0.000598383	2	CID	7.58018e-05	0.857222	3.03175	0.322131	0.322131	726.364	1	15/24	3
	3289, BLM4	K.TASESISNL#SEAGSIK.K	1596.82	0.00164286	2	CID	0.000454296	0.778008	3.04709	0.358848	0.358848	593.504	1	14/30	5
	4073, BLM4	R.L#DYQHEIENL#QNQQDSER.A	2265.06	0.00123124	3	CID	4.03936e-05	0.800135	3.63045	0.372091	0.372091	551.451	8	20/68	3
	4746, BLM4	K.L#TNL#QENL#SEVSQVK.E	1710.96	0.00307414	2	CID	1.21938e-05	0.960841	4.30748	0.484907	0.484907	1293.71	1	18/28	2
	4775, BLM4	K.LTNLQENLSEVSQVK.E	1701.9	0.00344387	2	CID	2.43617e-05	0.966813	4.23646	0.520815	0.520815	1499.7	1	19/28	2
	4840, BLM4	K.GL#GTETAEFAEL#K.T	1371.73	0.00108199	2	CID	8.98416e-08	0.933726	3.40883	0.473702	0.473702	1029.48	1	16/24	3
	5016, BLM4	K.ASSTPSSETQEEFVDDFR.V	2031.88	0.00470913	2	CID	3.08691e-10	0.940524	3.70974	0.59064	0.59064	853.945	1	19/34	4
	7494, BLM4	K.AAQTAEDAMQIMEQMTK.E	1896.85	0.00344547	2	CID	3.22654e-07	0.977294	5.09277	0.536544	0.536544	1719.93	1	23/32	3
146	IPI:IPI00014898.2 Gene_Symbol=PLEC1 Isoform 1 of Plectin-1						3.20839e-10	21.4759	230.273	5	5.6	531408	IPI00014898.2	23 (23 0 0 0 0)
	2511, BLM2	R.QEQIQAM*PL#ADSQAVR.E	1803.91	0.00297199	2	CID	0.000741701	0.888407	3.36001	0.454085	0.454085	694.752	1	16/30	8
	2710, BLM2	R.SL#QEEHVAVAQL#R.E	1485.83	0.00123096	2	CID	5.90822e-05	0.903544	2.82919	0.536973	0.536973	914.191	1	15/24	8
	3310, BLM3	K.IIITVVEEQEQK.G	1428.79	0.00150954	2	CID	5.21785e-08	0.953928	3.66309	0.568257	0.568257	1039.32	1	16/22	8
	3660, BLM2	K.AQVEQEL#TTL#R.L	1293.73	0.000779478	2	CID	8.2391e-05	0.963132	2.89035	0.582072	0.582072	1666.84	1	17/20	8
	4202, BLM2	K.LEQLFQDEVAK.A	1319.68	0.000704256	2	CID	0.000269316	0.955181	3.25017	0.615805	0.615805	1180.04	1	17/20	8
	4215, BLM2	R.L#L#DPEDVDVPQPDEK.S	1714.87	0.00326871	2	CID	2.05506e-06	0.942059	3.34197	0.552671	0.552671	998.613	1	19/28	9
	4247, BLM2	R.LLDPEDVDVPQPDEK.S	1708.83	0.0026607	2	CID	2.3374e-05	0.958251	3.61578	0.616003	0.616003	1306.07	1	20/28	9
	4627, BLM2	R.L#QEAGIL#SAEEL#QR.L	1565.88	0.00140582	2	CID	5.80366e-07	0.962542	3.99734	0.640311	0.640311	1247.67	1	19/26	8
	4661, BLM2	R.LQEAGILSAEELQR.L	1556.83	0.00177555	2	CID	8.6973e-10	0.964152	4.29809	0.608972	0.608972	1235.78	1	19/26	8
	4976, BLM2	R.SIQEEL#QQL#R.Q	1249.7	0.000138749	2	CID	0.000392496	0.927414	2.96618	0.509869	0.509869	933.322	1	14/18	8
	5012, BLM2	R.SIQEELQQLR.Q	1243.66	0.000141093	2	CID	1.34877e-05	0.947682	2.98378	0.433464	0.433464	1402.15	1	15/18	8
	5260, BLM2	R.SQVEEEL#FSVR.V	1325.68	-0.000421784	2	CID	3.6341e-05	0.966121	3.21951	0.665249	0.665249	1553.9	1	17/20	8
	5269, BLM2	R.SQVEEELFSVR.V	1322.66	0.00104423	2	CID	6.0541e-06	0.959106	3.43454	0.557313	0.557313	1293	1	16/20	8
	5439, BLM2	K.AGVAAPATQVAQVTL#QSVQR.R	1998.12	0.00129577	3	CID	0.000327253	0.978652	5.45161	0.627491	0.627491	2340.78	1	36/76	9
	5468, BLM2	R.LTAEDLFEAR.I	1164.59	-0.00085851	2	CID	0.000161041	0.925856	2.92123	0.445873	0.445873	1055.65	1	14/18	8
	5512, BLM2	R.SL#ESL#HSFVAAATK.E	1466.81	0.000821963	2	CID	2.26681e-05	0.954075	3.88257	0.641617	0.641617	896.357	1	18/26	9
	6137, BLM2	R.QTNL#ENL#DQAFSVAER.D	1840.93	0.00379243	2	CID	3.68099e-09	0.91796	3.90699	0.628715	0.628715	594.472	1	15/30	9
	6149, BLM2	R.QTNLENLDQAFSVAER.D	1834.89	0.00269615	2	CID	1.2018e-05	0.830422	3.02532	0.51236	0.51236	605.58	1	14/30	9
	6267, BLM2	K.VQSGSESVIQEYVDL#R.T	1811.92	0.00344684	2	CID	3.20839e-10	0.959695	4.04578	0.631646	0.631646	1146.67	1	19/30	8
	6277, BLM2	R.APVPASEL#L#ASGVL#SR.A	1575.94	0.00361105	2	CID	5.67332e-05	0.942676	3.48529	0.751197	0.751197	856.082	1	17/30	8
	7264, BLM2	R.ESADPL#GAWL#QDAR.R	1534.78	0.00159892	2	CID	9.01447e-06	0.934741	3.5705	0.520764	0.520764	844.437	1	17/26	9
	7286, BLM2	R.ESADPLGAWLQDAR.R	1528.74	0.00184541	2	CID	3.29569e-06	0.865718	2.79859	0.534674	0.534674	589.143	1	15/26	9
	7420, BLM2	K.ENAAYFQFFSDVR.E	1593.73	0.00216591	2	CID	0.000824777	0.874572	3.28474	0.519493	0.519493	582.914	1	14/24	9
147	IPI:IPI00009328.4 Gene_Symbol=EIF4A3 Eukaryotic initiation factor 4A-III						3.31207e-10	6.29059	70.2391	13.4	6.3	46841.2	IPI00009328.4	7 (7 0 0 0 0)
	3106, BLM16	R.GIYAYGFEKPSAIQQR.A	1827.94	0.0060625	2	CID	3.31207e-10	0.969912	4.78212	0.6116	0.6116	949.749	1	22/30	11
	3324, BLM15	R.EANFTVSSMHGDMPQK.E	1778.78	0.00267181	2	CID	0.000330695	0.584288	2.6267	0.335473	0.335473	390.822	1	12/30
	4164, BLM15	K.M*LVLDEADEM*LNK.G	1552.72	0.000846117	2	CID	4.44416e-06	0.915481	3.04584	0.302667	0.302667	1133.99	1	17/24
	5417, BLM15	K.MLVLDEADEM*LNK.G	1536.73	0.00162049	2	CID	1.37898e-05	0.946547	3.45243	0.459071	0.459071	1205.57	1	17/24
	5962, BLM15	R.VLISTDVWAR.G	1159.65	-0.000696623	2	CID	1.79932e-06	0.939868	2.92698	0.490542	0.490542	1022.15	1	15/18
	7505, BLM15	K.ML#VL#DEADEML#NK.G	1529.79	0.00117065	2	CID	4.17138e-07	0.965012	3.95602	0.501611	0.501611	1469.16	1	18/24
	7587, BLM15	K.MLVLDEADEMLNK.G	1520.73	0.000197601	2	CID	6.71297e-07	0.96948	4.20773	0.484116	0.484116	1554.36	1	19/24
148	IPI:IPI00018971.8 Gene_Symbol=TRIM21 52 kDa Ro protein						3.32303e-10	7.40561	80.2695	11.2	6	54135.2	IPI00018971.8	8 (8 0 0 0 0)
	3875, BLM15	R.QLANMVNNLK.E	1144.61	-0.000242895	2	CID	0.000420029	0.718269	2.78238	0.14614	0.14614	510.654	5	12/18
	4405, BLM15	R.DHAM*VPLEEAAQEYQEK.L	2003.9	0.0010635	3	CID	2.57047e-07	0.94693	4.44848	0.542841	0.542841	1191.68	1	24/64
	4877, BLM15	K.LQVALGELR.R	998.599	-0.000259374	2	CID	1.19098e-05	0.924767	3.03267	0.250527	0.250527	941.035	1	15/16
	4928, BLM15	K.L#QVAL#GEL#R.R	1007.66	-0.000445995	2	CID	0.000100444	0.933102	3.02087	0.281193	0.281193	1054.12	1	15/16
	5109, BLM15	R.DHAMVPL#EEAAQEYQEK.L	1990.93	0.00360672	3	CID	1.39356e-05	0.973649	4.7344	0.423104	0.423104	2382.83	1	33/64
	5616, BLM15	R.DHAMVPLEEAAQEYQEK.L	1987.91	0.00325513	2	CID	3.32303e-10	0.957461	4.75477	0.491714	0.491714	713.827	1	21/32
	8703, BLM15	K.L#AQQSQAL#QEL#ISEL#DR.R	1954.1	0.00387947	2	CID	3.7598e-08	0.971834	4.77767	0.534404	0.534404	1482.69	1	21/32
	8705, BLM15	K.LAQQSQALQELISELDR.R	1942.02	0.00412829	2	CID	1.48279e-09	0.979597	5.19666	0.50297	0.50297	2071.05	1	23/32
149	IPI:IPI00867509.1 Gene_Symbol=CORO1C Coronin-1C_i3 protein						3.33928e-10	2.82323	30.2455	6.8	7.6	58909.9	IPI00867509.1	3 (3 0 0 0 0)
	3241, BLM19	R.AIFLADGNVFTTGFSR.M	1715.88	0.00307499	2	CID	1.73611e-08	0.935867	4.05293	0.519973	0.519973	753.593	1	17/30
	6552, BLM13	R.AIFL#ADGNVFTTGFSR.M	1718.89	0.000266202	2	CID	3.33928e-10	0.935725	3.97584	0.488624	0.488624	767.814	1	18/30
	6649, BLM12	R.YFEITDESPYVHYL#NTFSSK.E	2443.15	0.00365214	2	CID	9.19278e-07	0.951636	4.47864	0.461994	0.461994	1018.83	1	20/38
150	IPI:IPI00219682.6 Gene_Symbol=STOM Erythrocyte band 7 integral membrane protein						3.46162e-10	8.17303	90.2371	21.2	8	31710.7	IPI00219682.6	9 (9 0 0 0 0)
	2886, BLM28	R.YL#QTL#TTIAAEK.N	1357.78	0.00145616	2	CID	2.03694e-05	0.947838	2.86983	0.644668	0.644668	1169.3	1	16/22	1
	3090, BLM20	R.VQNATLAVANITNADSATR.L	1930	0.00340149	2	CID	5.47718e-05	0.953827	3.92298	0.4454	0.4454	1358.56	1	22/36
	3315, BLM20	R.YLQTLTTIAAEK.N	1351.75	0.000237805	2	CID	9.51521e-08	0.95114	3.53499	0.514742	0.514742	1172.62	1	16/22	1
	4151, BLM21	R.VQNATL#AVANITNADSATR.L	1933.02	0.00547551	2	CID	3.46162e-10	0.967696	4.74202	0.631892	0.631892	1075.48	1	22/36
	4586, BLM21	K.EASM*VITESPAAL#QL#R.Y	1737.93	0.00404318	2	CID	1.22498e-05	0.921482	3.66731	0.419277	0.419277	936.332	1	17/30	1
	4615, BLM21	K.EASM*VITESPAALQLR.Y	1731.89	0.00319103	2	CID	4.29495e-07	0.94361	3.74582	0.445791	0.445791	1119.67	1	19/30	1
	5510, BLM21	K.EASMVITESPAALQLR.Y	1715.9	0.00237849	2	CID	5.87544e-08	0.920297	3.48015	0.547568	0.547568	735.295	1	17/30	1
	5576, BLM21	K.EASMVITESPAAL#QL#R.Y	1721.94	0.00200994	2	CID	6.37387e-05	0.86075	3.31869	0.411958	0.411958	663.136	1	15/30	1
	6592, BLM21	R.TISFDIPPQEIL#TK.D	1604.9	0.00228328	2	CID	2.81277e-05	0.706385	2.70896	0.426563	0.426563	234.244	1	13/26
151	IPI:IPI00554786.5 Gene_Symbol=TXNRD1 Isoform 5 of Thioredoxin reductase 1, cytoplasmic						3.56596e-10	17.8492	190.29	25.5	6	54671.9	IPI00554786.5	19 (19 0 0 0 0)
	2662, BLM13	K.IGLETVGVK.I	915.551	0.00713322	2	CID	1.99904e-05	0.934014	2.86071	0.425783	0.425783	1038.63	1	14/16	5
	3156, BLM12	K.VEL#TPVAIQAGR.L	1256.74	0.00564105	2	CID	5.3362e-06	0.927966	3.00678	0.490987	0.490987	829.269	1	17/22	5
	3196, BLM12	K.VELTPVAIQAGR.L	1253.72	-0.000583363	2	CID	0.000127176	0.888535	3.01911	0.452941	0.452941	603.218	1	15/22	5
	3512, BLM12	K.L#M*HQAAL#L#GQAL#QDSR.N	1779.99	0.000542523	3	CID	0.000183557	0.968702	4.26119	0.557553	0.557553	1985.58	1	30/60	5
	3543, BLM12	K.LM*HQAALLGQALQDSR.N	1767.92	0.00671176	3	CID	5.87113e-07	0.966194	4.51384	0.405593	0.405593	2042.35	1	30/60	5
	3617, BLM12	K.VVYENAYGQFIGPHR.I	1749.87	0.00517232	2	CID	5.38357e-09	0.954845	4.15474	0.613832	0.613832	907.665	1	17/28	5
	4289, BLM13	K.L#MHQAAL#L#GQAL#QDSR.N	1764	0.00249001	2	CID	4.16774e-08	0.979425	5.01062	0.604435	0.604435	1900.55	1	22/30	5
	4311, BLM13	K.LMHQAALLGQALQDSR.N	1751.92	0.00188435	2	CID	1.00655e-08	0.97463	4.78941	0.63788	0.63788	1512.4	1	20/30	5
	4576, BLM12	R.M*IEAVQNHIGSLNWGYR.V	2003.98	0.00344556	2	CID	7.23488e-05	0.911267	3.16361	0.475125	0.475125	794.453	1	19/32	5
	4997, BLM13	R.MIEAVQNHIGSL#NWGYR.V	1991	0.00275392	2	CID	1.05537e-09	0.977719	5.80897	0.565089	0.565089	1281.91	1	22/32	5
	5012, BLM13	R.MIEAVQNHIGSLNWGYR.V	1987.98	0.00385372	2	CID	4.25202e-10	0.954605	4.57326	0.574721	0.574721	790.338	1	18/32	5
	6245, BLM12	K.VM*VL#DFVTPTPL#GTR.W	1667.93	0.00427904	2	CID	0.00078978	0.888088	3.32694	0.546922	0.546922	508.682	1	15/28	4
	6246, BLM13	K.VM*VLDFVTPTPLGTR.W	1661.89	0.000985482	2	CID	2.06706e-08	0.854444	3.40206	0.537213	0.537213	414.701	1	13/28	4
	6292, BLM12	K.SYDYDL#IIIGGGSGGL#AAAK.E	1947.03	0.00353945	2	CID	0.000186918	0.89938	3.65333	0.542094	0.542094	635.069	1	17/38	5
	6293, BLM12	K.SYDYDLIIIGGGSGGLAAAK.E	1941	0.00512871	2	CID	6.7276e-10	0.903479	3.56761	0.508978	0.508978	737.992	1	18/38	5
	6628, BLM13	R.VVGFHVL#GPNAGEVTQGFAAAL#K.C	2288.27	0.00242158	3	CID	2.37003e-05	0.9576	4.41134	0.443081	0.443081	1704.44	1	36/88	5
	6686, BLM12	R.VVGFHVLGPNAGEVTQGFAAALK.C	2282.23	0.00340048	3	CID	3.56596e-10	0.97549	4.87473	0.450312	0.450312	2561.47	1	40/88	5
	6850, BLM12	K.VMVL#DFVTPTPL#GTR.W	1651.94	0.00187958	2	CID	1.03694e-06	0.970194	4.5838	0.599068	0.599068	1133.96	1	21/28	4
	6864, BLM12	K.VMVLDFVTPTPLGTR.W	1645.9	0.002004	2	CID	5.38696e-08	0.962657	4.59598	0.557683	0.557683	834.438	1	20/28	4
152	IPI:IPI00298994.6 Gene_Symbol=TLN1 Talin-1						3.58003e-10	20.1553	220.271	9.3	5.7	269596	IPI00298994.6	22 (22 0 0 0 0)
	2054, BLM2	K.L#AQAAQSSVATITR.L	1419.8	0.00126691	2	CID	6.30334e-08	0.961859	3.53228	0.672593	0.672593	1393.12	1	18/26
	2235, BLM2	K.PAAVAAENEEIGSHIK.H	1635.83	0.00255368	2	CID	0.000152901	0.950691	3.50232	0.557716	0.557716	1257.02	1	19/30
	2920, BLM2	K.AAAFEEQENETVVVK.E	1663.82	0.00251504	2	CID	0.000897152	0.955672	3.46285	0.577122	0.577122	1526.65	1	19/28
	3047, BLM2	K.QAAASATQTIAAAQHAASTPK.A	1995.03	0.000398512	3	CID	1.89084e-06	0.939421	4.52123	0.566985	0.566985	1044.13	1	30/80
	3554, BLM2	K.TM*LESAGGLIQTAR.A	1463.75	0.000112389	2	CID	7.15541e-06	0.956139	3.75446	0.606469	0.606469	1279.76	1	17/26
	3565, BLM2	R.DDIL#NGSHPVSFDK.A	1546.76	0.00230067	2	CID	5.78382e-05	0.87733	3.11708	0.341215	0.341215	843.01	1	16/26	1
	3981, BLM3	K.AVASAAAALVLK.A	1084.67	-0.000548317	2	CID	9.54961e-07	0.922726	3.02335	0.321508	0.321508	1333.75	1	16/22
	4542, BLM2	K.VGDDPAVWQL#K.N	1230.66	-0.00029266	2	CID	0.00017519	0.930045	3.06344	0.558182	0.558182	975.827	1	15/20
	4559, BLM2	K.VGDDPAVWQLK.N	1227.64	0.000318864	2	CID	3.03333e-06	0.917732	3.12565	0.481905	0.481905	1058.96	1	16/20
	4620, BLM2	K.AVASAAAAL#VL#K.A	1090.71	-0.00177136	2	CID	3.95415e-05	0.932064	2.78402	0.629171	0.629171	1404.42	1	17/22
	4798, BLM3	K.NLGTALAELR.T	1057.6	-0.000621443	2	CID	6.23512e-05	0.798704	2.60225	0.31493	0.31493	617.897	1	12/18
	5990, BLM2	R.DLDQASLAAVSQQLAPR.E	1782.93	0.00394988	2	CID	0.000100826	0.809571	2.7429	0.472689	0.472689	646.343	1	16/32
	6056, BLM2	R.IL#AQATSDL#VNAIK.A	1462.87	0.00169829	2	CID	0.000110372	0.88014	3.15358	0.523923	0.523923	703.876	1	14/26
	6161, BLM3	K.GL#AGAVSEL#L#R.S	1094.69	-0.000186797	2	CID	0.00099898	0.923197	3.13494	0.402983	0.402983	997.708	1	15/20
	6211, BLM3	K.GLAGAVSELLR.S	1085.63	-0.00164813	2	CID	2.16596e-05	0.953055	3.21623	0.432401	0.432401	1391.15	1	17/20
	6510, BLM2	R.VAGSVTEL#IQAAEAM*K.G	1636.87	0.00322905	2	CID	0.000275078	0.915586	3.15885	0.480564	0.480564	1100.68	1	17/30
	6611, BLM2	R.L#NEAAAGL#NQAATEL#VQASR.G	2036.11	0.00324644	2	CID	1.58472e-05	0.96574	4.52644	0.668912	0.668912	1247.64	1	20/38
	6638, BLM2	R.LNEAAAGLNQAATELVQASR.G	2027.05	0.00288374	2	CID	3.58003e-10	0.977433	5.42136	0.681343	0.681343	1657.75	1	23/38
	7257, BLM2	K.EADESLNFEEQILEAAK.S	1935.92	0.00409581	2	CID	9.21674e-09	0.912804	3.63383	0.602328	0.602328	807.026	1	16/32
	8029, BLM4	R.VAGSVTEL#IQAAEAMK.G	1620.87	-2.48991e-05	2	CID	6.05819e-07	0.835753	2.8091	0.429525	0.429525	786.057	1	15/30
[truncated: 4,258 more rows]
