# Supplementary material for: 14-3-3ε Mediates the Cell Fate Decision-Making Pathways in Response of Hepatocellular Carcinoma to Bleomycin-Induced DNA Damage
Source: PLoS One. 2013 Mar 5;8(3):e55268. doi: 10.1371/journal.pone.0055268 (PMC3589417; doi:10.1371/journal.pone.0055268)
Supplement: Table S2 — Analysis and categorization of all quantified proteins identified in 14-3-3ε immunoprecipitates. (XLSX) [file pone.0055268.s008.xlsx]

## Sheet: Sheet1
Analysis and categorization of all quantified proteins identified in 14-3-3ε immunoprecipitates
Proteins listed below are quantified with the L/H ratios more than 1.40, which are considered as BLM-induced 14-3-3ε interactors.
IPI number	gene symbol	protein name	Score	Coverage	pI	MW	peptides identified	Ratio (L/H)	SD
			XC	DeltaCn	DeltaCn	Sp
IPI:IPI00000816.1	YWHAE	14-3-3 protein epsilon (bait protein)	170.294	52.5	4.48144	29155.4	10	0.97	0.11
IPI:IPI00001871.2	PAWR	PRKC apoptosis WT1 regulator protein	60.2315	16.5	5.19793	36545.5	4	3.25	0.88
IPI:IPI00003168.1	PRPSAP2	Phosphoribosyl pyrophosphate synthetase-associated protein 2	206.265	52	7.18719	40899.4	15	4.06	0.28
IPI:IPI00014319.5	IVNS1ABP	Influenza virus NS1A-binding protein	176.296	25.2	5.22356	71682.9	10	3.08	0.37
IPI:IPI00291578.7	PRPSAP1	Phosphoribosyl pyrophosphate synthetase-associated protein 1	146.263	36.5	6.81153	39368.7	9	2.58	0.25
IPI:IPI00007401.1	IPO8	Importin-8	50.2543	5.4	4.92374	119897	4	3.17	0.22
IPI:IPI00168691.7	SHCBP1	SHC SH2 domain-binding protein 1	60.2067	8.5	4.51594	75612.2	4	2.9	1.4497
IPI:IPI00005711.2	HDAC6	Histone deacetylase 6	20.1449	1.8	5.03173	131348	2	2.77	0.572756
IPI:IPI00005087.1	TMOD3	Tropomodulin-3	120.278	31.8	4.94404	39570.3	9	2.53	0.23
IPI:IPI00166840.3	MAP3K7IP3	Isoform 1 of Mitogen-activated protein kinase kinase kinase 7-interacting protein 3	42.2274	10.7	8.50909	78603.6	4	2.63	0.11
IPI:IPI00060181.1	EFHD2	EF-hand domain-containing protein D2	30.1704	11.3	5.00182	26680.5	2	2.66	0.0282843
IPI:IPI00413755.1	TAF4	Transcription initiation factor TFIID subunit 4	80.2097	6.5	10.3888	110047	5	2.19	0.04
IPI:IPI00291802.3	LMO7	Isoform 3 of LIM domain only protein 7	348.26	25	7.62672	153589	20	2.86	0.71
IPI:IPI00007277.2	LRRFIP2	Isoform 1 of Leucine-rich repeat flightless-interacting protein 2	80.2466	10	6.51449	82121.2	5	2.3	0.530031
IPI:IPI00007927.3	SMC2	Isoform 1 of Structural maintenance of chromosomes protein 2	40.1786	3.6	8.81499	135696	3	2.31
IPI:IPI00171798.1	MTA2	Metastasis-associated protein MTA2	20.2139	2.2	10.0022	74975.9	1	2.19
IPI:IPI00741005.4	MGA	MAX gene associated	50.1928	2.3	6.33355	331630	4	2.11	0.571227
IPI:IPI00217407.2	UBR2	Isoform 4 of E3 ubiquitin-protein ligase UBR2	80.1741	5.2	5.76414	200409	7	2.54	0.41
IPI:IPI00150057.6	SMARCC2	Isoform 2 of SWI/SNF-related matrix-associated actin-dependent regulator of chromatin subfamily C member 2	40.2081	5	5.29118	124764	4	2.01	0.105987
IPI:IPI00013774.1	HDAC1	Histone deacetylase 1	20.1931	3.9	5.20113	55067.8	1	1.97
IPI:IPI00022542.1	ROCK1	Rho-associated protein kinase 1	180.25	12.8	5.5785	158075	14	2.08	0.29
IPI:IPI00012442.1	G3BP1	Ras GTPase-activating protein-binding protein 1	20.2172	7.1	5.25358	52132.1	2	1.86	0.13435
IPI:IPI00218566.1	MAP3K7	Isoform 1A of Mitogen-activated protein kinase kinase kinase 7	120.262	14.5	6.2246	64188.7	6	1.76	0.36
IPI:IPI00001560.2	CDKN2A	Cyclin-dependent kinase inhibitor	40.1922	24.6	6.42509	17872	3	1.52	0.38
IPI:IPI00030131.3	TMPO	Isoform Beta of Lamina-associated polypeptide 2, isoforms beta/gamma	40.161	8.1	9.78303	50639.5	3	1.84	0.05
IPI:IPI00181396.5	VPRBP	Isoform 3 of Protein VPRBP	20.1669	2.3	4.65586	118160	2	1.79	0.289914
IPI:IPI00299000.5	PA2G4	Proliferation-associated protein 2G4	40.2194	8.4	6.11587	43759.2	3	1.41	0.54
IPI:IPI00550655.4	SPIN1	Spindlin-1	50.2602	20.6	6.51043	29581.8	4	1.71	0.12
IPI:IPI00018971.8	TRIM21	52 kDa Ro protein	80.2695	11.2	5.95287	54135.2	4	1.79	0.3
IPI:IPI00022648.2	EIF5	Eukaryotic translation initiation factor 5	50.2481	12.3	5.30154	49191.9	4	1.76
IPI:IPI00016639.7	PRKCI	protein kinase C, iota	30.2023	7.2	5.47009	68218.5	3	1.75	0.18037
IPI:IPI00019459.1	MAP3K7IP1	Mitogen-activated protein kinase kinase kinase 7-interacting protein 1	190.27	35.9	5.20615	54610.5	11	1.86	0.36
IPI:IPI00304596.3	NONO	Non-POU domain-containing octamer-binding protein	110.265	18.3	9.3608	54197.3	5	1.46	0.19
IPI:IPI00030915.1	USP8	Ubiquitin carboxyl-terminal hydrolase 8	80.2049	6.7	8.59859	127444	5	1.62	0.0636396
IPI:IPI00237011.5	STK38L	Serine/threonine-protein kinase 38-like	180.264	28.9	6.3689	53968.5	12	2.13	0.23
IPI:IPI00013808.1	ACTN4	Alpha-actinin-4	250.251	22.2	5.15766	104788	16	1.55	0.11
IPI:IPI00001639.2	KPNB1	Importin subunit beta-1	60.2631	7.1	4.53239	97108.2	4	1.85	0.31
IPI:IPI00221300.2	EIF2B1	Translation initiation factor eIF-2B subunit alpha	40.1889	13.8	7.10911	33690.8	3	1.73	0.36
IPI:IPI00009328.4	EIF4A3	Eukaryotic initiation factor 4A-III	70.2391	13.4	6.30375	46841.2	4	1.57	0.01
IPI:IPI00328319.8	RBBP4	Histone-binding protein RBBP4	40.2079	7.8	4.59711	47626.1	3	1.56	0.05
IPI:IPI00029012.1	EIF3A	Eukaryotic translation initiation factor 3 subunit A	50.2068	3.8	6.35566	166468	4	1.56	0.238467
IPI:IPI00221106.5	SF3B2	splicing factor 3B subunit 2	90.2284	9.5	5.41102	100165	5	1.65	0.3
IPI:IPI00183002.6	PPP1R12A	Isoform 1 of Protein phosphatase 1 regulatory subunit 12A	90.2027	6.9	5.17625	115211	5	1.47	0.33
IPI:IPI00784013.1	JAK1	janus kinase 1	80.1871	7.3	7.26933	133191	6	1.8	0.3
IPI:IPI00014264.5	CENTB2	Centaurin-beta-2	230.25	29	6.36848	87973.2	16	1.43	0.08
IPI:IPI00022043.1	TSC1	Hamartin	20.1712	2.7	6.00809	129685	2	1.53	0.212132
IPI:IPI00033130.3	SAE1	SUMO-activating enzyme subunit 1	20.2392	11.3	5.03739	38425.6	2	1.53
IPI:IPI00301263.2	CAD	CAD protein	190.216	8.5	5.99955	242827	13	1.48	0.31
IPI:IPI00100160.3	CAND1	Isoform 1 of Cullin-associated NEDD8-dissociated protein 1	100.198	8.5	5.43441	136289	8	1.48	0.29
IPI:IPI00010740.1	SFPQ	Isoform Long of Splicing factor, proline- and glutamine-rich	40.2	6.9	9.80119	76101.8	3	1.43	0.08
IPI:IPI00029054.1	NT5C2	Cytosolic purine 5'-nucleotidase	30.1749	4.6	5.70678	64928.4	2	1.63	0.08
IPI:IPI00305267.2	GOLGA3	Isoform 1 of Golgin subfamily A member 3	480.277	26.8	5.21224	167252	28	1.47	0.4
IPI:IPI00221035.4	BTF3	Isoform 1 of Transcription factor BTF3	40.2326	21.4	9.89668	22154.4	2	1.45	0.15
IPI:IPI00014516.1	CALD1	Isoform 1 of Caldesmon	110.28	11.5	5.49252	93194.4	8	1.43	0.248567
IPI:IPI00026089.3	SF3B1	Splicing factor 3B subunit 1	100.221	7.7	6.58231	145723	7	1.48	0.34
IPI:IPI00030320.4	DDX6	Probable ATP-dependent RNA helicase DDX6	20.1597	5.4	8.82685	54382.4	2	1.43
IPI:IPI00013735.1	FASTKD2	Isoform 1 of FAST kinase domain-containing protein 2	20.2238	4.5	7.92056	81410.1	2	1.57	0.21
IPI:IPI00293464.5	DDB1	DNA damage-binding protein 1	120.225	9.8	5.01475	126887	8	1.44	0.190853
IPI:IPI00844578.1	DHX9	ATP-dependent RNA helicase A	110.218	9.5	6.39967	140869	9	1.41	0.22
IPI:IPI00295857.6	COPA	Coatomer subunit alpha	170.218	14.1	7.4288	138244	12	1.43	0.35
IPI:IPI00012726.4	PABPC4	Isoform 1 of Polyadenylate-binding protein 4	50.22	8.2	9.59974	70738.3	4	1.53
IPI:IPI00298961.3	XPO1	Exportin-1	30.2064	4.6	5.66149	123306	3	1.76	0.91
IPI:IPI00017297.1	MATR3	Matrin-3	50.2401	7.9	5.83089	94564.7	4	1.41	0.61
IPI:IPI00031556.7	U2AF2	Splicing factor U2AF 65 kDa subunit	30.1958	7.8	9.37939	53467.2	2	1.47	0.5
IPI:IPI00219617.5	PRPS2	Isoform 1 of Ribose-phosphate pyrophosphokinase 2	30.2523	14.2	6.1556	34747	3	4.05
IPI:IPI00220249.3	LTBP1	Latent-transforming growth factor beta-binding protein, isoform 1L precursor	70.2246	5.3	5.22025	173114	5	1.7
Proteins listed below are also quantified with the L/H ratios more than 1.4, but most of them are cytoskeletal/structural/motility proteins, eukaryotic translation elongation and initiation factors, Histones, hnRNP proteins, ribosome proteins and heat shock proteins, which are considered falling into "bead proteome"[1], i.e., the highly abundant contaminants were enriched by agarose beads (FLAG a…
IPI number	gene symbol	protein name	Score	Coverage	pI	MW	peptides identified	Ratio (L/H)	SD
			XC	DeltaCn	DeltaCn	Sp
IPI:IPI00479962.4	MYO5B	Myosin-Vb	50.215	3.8	6.75951	213620	5	5.93	0.42
IPI:IPI00008918.1	LIMA1	Isoform Beta of LIM domain and actin-binding protein 1	30.248	3.3	6.41013	85173.3	2	4.88	0.53
IPI:IPI00218371.4	PRPS1L1	Ribose-phosphate pyrophosphokinase 3	20.2287	5.3	5.9062	34817	1	4.66
IPI:IPI00377071.1	SSH2	Isoform 1 of Protein phosphatase Slingshot homolog 2	30.2244	1.9	5.14805	158116	2	4.53
IPI:IPI00152946.1	RACGAP1	Rac GTPase-activating protein 1	20.1979	4.6	9.10349	70981.9	2	2.83
IPI:IPI00399254.3	OTUD4	Isoform 1 of OTU domain-containing protein 4	30.1974	3.9	6.2481	123968	3	2.82
IPI:IPI00010418.4	MYO1C	Myosin-Ic	110.201	12.4	9.77993	117965	8	2.71	0.284766
IPI:IPI00023673.1	LGALS3BP	Galectin-3-binding protein precursor	30.2029	4.6	4.9858	65289.4	2	2.52
IPI:IPI00027009.2	PACSIN2	Isoform 1 of Protein kinase C and casein kinase substrate in neurons protein 2	50.1812	12.6	4.94564	55704	4	1.51	0.12
IPI:IPI00401789.2	HDX	Isoform 2 of Highly divergent homeobox	20.1789	5.4	5.16962	70181.4	2	2.15	0.226274
IPI:IPI00295940.3	UNC84B	Protein unc-84 homolog B	60.2076	11.6	6.2685	80261.7	5	2.12	0.278747
IPI:IPI00026314.1	GSN	Isoform 1 of Gelsolin precursor	110.254	18.9	5.85642	85644.2	8	2.06	0.126807
IPI:IPI00456969.1	DYNC1H1	Cytoplasmic dynein 1 heavy chain 1	130.205	3.5	5.97691	532072	13	2.05	0.392464
IPI:IPI00046057.1	STXBP1	Isoform 2 of Syntaxin-binding protein 1	20.2285	3.6	6.32073	68692.3	2	2.04
IPI:IPI00022002.5	MRPS27	Mitochondrial 28S ribosomal protein S27	20.2027	7	5.66309	47639.4	2	2.03
IPI:IPI00034069.1	TFB2M	Mitochondrial dimethyladenosine transferase 2, mitochondrial precursor	20.1745	6.3	9.49934	45319.8	2	2.03
IPI:IPI00028275.1	CKAP5	Cytoskeleton-associated protein 5	90.1635	5.7	7.71858	225365	9	2.01	0.41287
IPI:IPI00030357.7	DHFR	Dihydrofolate reductase	20.1617	16	7.36813	21439	2	2
IPI:IPI00011126.6	PSMC1	26S protease regulatory subunit 4	30.2503	12.7	5.81818	49153.8	3	1.97
IPI:IPI00174535.7	SPIN3	Isoform 1 of Spindlin-3	40.1838	16.7	6.34359	29188.7	3	1.91	0.12897
IPI:IPI00005969.3	CAPZA1	F-actin-capping protein subunit alpha-1	20.1584	8.7	5.35665	32902.3	2	1.89	0.226274
IPI:IPI00018120.1	DAP3	Mitochondrial 28S ribosomal protein S29	30.2272	7.3	9.12795	45537.7	2	1.89
IPI:IPI00172513.4	APPL2	DCC-interacting protein 13-beta	20.1882	4.2	4.72262	74446.4	2	1.89
IPI:IPI00159899.9	ANKFY1	Similar to Ankyrin repeat and FYVE domain-containing protein 1	160.309	11.6	6.02625	132738	10	1.88	0.305155
IPI:IPI00010157.1	MAT2A	S-adenosylmethionine synthetase isoform type-2	50.1707	9.9	6.01899	43633.4	3	1.87	0.0282843
IPI:IPI00018398.4	PSMC3	26S protease regulatory subunit 6A	30.221	7.3	4.98612	49172.5	2	1.86
IPI:IPI00171925.3	PTCD1	Pentatricopeptide repeat-containing protein 1	60.1779	7.1	8.65125	78806	4	1.86	0.326228
IPI:IPI00030243.1	PSME3	Isoform 1 of Proteasome activator complex subunit 3	30.165	10.2	5.61385	29487.5	2	1.84
IPI:IPI00031982.1	NCKAP1	Nck-associated protein 1	20.165	2.6	6.17333	128707	2	1.82
IPI:IPI00654777.2	EIF3F	Eukaryotic translation initiation factor 3 subunit 5	40.1854	7.5	5.13694	39122	2	1.82
IPI:IPI00419880.6	RPS3A	40S ribosomal protein S3a	20.2028	6.4	10.1831	29925.8	1	1.78
IPI:IPI00003923.1	UMPS	Isoform 1 of Uridine 5'-monophosphate synthase	20.1607	2.1	6.869	52188.7	1	1.77
IPI:IPI00035167.9	LOC137107	Ribosomal protein L1	20.1767	6	10.4533	25080.8	1	1.74
IPI:IPI00006099.1	BMS1	Ribosome biogenesis protein BMS1 homolog	40.193	3.2	6.0066	145716	3	1.73	0.162635
IPI:IPI00024062.2	EPB41L1	Isoform 1 of Band 4.1-like protein 1	20.1853	3.2	5.32204	98442.2	2	1.71	0.0282843
IPI:IPI00383046.3	CMBL	Carboxymethylenebutenolidase homolog	40.2694	15.9	6.78696	28030.2	3	1.71
IPI:IPI00550852.4	DCTN4	Dynactin subunit 4	20.1859	2.8	7.05495	52303.7	1	1.71
IPI:IPI00220249.3	LTBP1	Latent-transforming growth factor beta-binding protein, isoform 1L precursor	70.2246	5.3	5.22025	173114	5	1.7
IPI:IPI00157790.7	KIAA0368	KIAA0368 protein	30.1627	1.7	8.83839	223550	3	1.69	0.00707107
IPI:IPI00329572.4	PACSIN3	Protein kinase C and casein kinase substrate in neurons protein 3	80.2451	13.4	5.78123	48456.9	4	1.69	0.141539
IPI:IPI00014151.3	PSMD6	26S proteasome non-ATPase regulatory subunit 6	20.1803	7.2	5.33582	45502.3	2	1.67
IPI:IPI00021833.1	PDGFA	Isoform Long of Platelet-derived growth factor A chain precursor	20.2309	8.5	9.72086	24027.8	1	1.67
IPI:IPI00184821.1	COASY	Bifunctional coenzyme A synthase	20.1839	4.3	6.53318	62290.1	2	1.67
IPI:IPI00412607.6	RPL35	60S ribosomal protein L35	20.1588	10.6	11.5197	14542.6	1	1.67
IPI:IPI00021840.1	RPS6	40S ribosomal protein S6	30.222	10.8	11.3231	28663	2	1.66	0.0424264
IPI:IPI00005780.3	OGT	Isoform 3 of UDP-N-acetylglucosamine--peptide N-acetylglucosaminyltransferase 110 kDa subunit	20.1688	1.6	6.22332	116850	1	1.64
IPI:IPI00453473.6	HIST1H4I;HIST1H4H;HIST1H4B;HIST1H4A;HIST1H4K;HIST1H4E;HIST1H4D;HIST1H4J;HIST1H4C;HIST2H4A;HIST1H4F;HIST4H4;HIST1H4L;HIST2H4B	Histone H4	20.1711	9.7	11.847	11360.4	1	1.64
IPI:IPI00002324.6	MAT2B	Isoform 1 of Methionine adenosyltransferase 2 subunit beta	40.1796	11.1	6.98168	37528.2	3	1.62
IPI:IPI00031091.3	EFHD1	EF-hand domain-containing protein D1	20.1821	4.2	5.19868	26910.8	1	1.62
IPI:IPI00103732.1	TYMS	Thymidylate synthase	20.1477	9	6.56116	31738.2	2	1.61
IPI:IPI00386043.6	C1orf27	Isoform 1 of Protein odr-4 homolog	60.2416	12.8	5.55265	51070.8	4	1.61	0.177459
IPI:IPI00219219.3	LGALS1	Galectin-1	40.2687	11.9	5.17913	14706.2	1	1.6
IPI:IPI00290071.2	WDR42A	Isoform 1 of WD repeat-containing protein 42A	20.1578	5.2	5.0955	66811.2	2	1.6
IPI:IPI00410079.3	FAM82C	Isoform 1 of Protein FAM82C	30.1702	6	4.87429	52086.1	2	1.6	0.106066
IPI:IPI00006451.6	NSF	Vesicle-fusing ATPase	30.1993	5.5	6.52859	82508.2	3	1.59	0.06245
IPI:IPI00220271.3	AKR1A1	Alcohol dehydrogenase	50.211	11.7	6.34263	36549.9	3	1.58	0.127279
IPI:IPI00008943.3	DDX19B	Isoform 1 of ATP-dependent RNA helicase DDX19B	30.2088	5.4	5.91549	53892.9	2	1.57
IPI:IPI00025874.2	RPN1	Dolichyl-diphosphooligosaccharide--protein glycosyltransferase 67 kDa subunit precursor	60.2126	10.1	5.84361	72733.1	5	1.57
IPI:IPI00030179.3	RPL7	60S ribosomal protein L7	30.1691	4.4	11.0888	29207.2	1	1.57
IPI:IPI00013146.1	MRPS22	Mitochondrial 28S ribosomal protein S22	50.2313	13.6	7.93401	41254.4	4	1.56	0.19799
IPI:IPI00061525.3	GNPNAT1	Glucosamine 6-phosphate N-acetyltransferase	40.192	15.8	7.96937	20735.6	2	1.56	0.240416
IPI:IPI00168235.4	ASCC3L1	Isoform 2 of U5 small nuclear ribonucleoprotein 200 kDa helicase	90.2024	11.4	4.97865	71427.1	7	1.56	0.0778888
IPI:IPI00000856.7	FERMT2	Isoform 1 of Fermitin family homolog 2	20.1879	1.9	6.25365	77810.7	1	1.55
IPI:IPI00021327.3	GRB2	Isoform 1 of Growth factor receptor-bound protein 2	20.2126	5.5	5.86892	25190.4	1	1.55
IPI:IPI00021466.5	PAIP1	Isoform 1 of Polyadenylate-binding protein-interacting protein 1	30.1579	4.2	4.564	53491.2	2	1.53
IPI:IPI00412579.6	RPL10A	60S ribosomal protein L10a	30.1641	12	10.3663	24815.5	2	1.53	0.226274
IPI:IPI00004534.3	PFAS	Phosphoribosylformylglycinamidine synthase	40.1604	3.2	5.41978	144573	3	1.52	0.155563
IPI:IPI00257508.4	DPYSL2	Dihydropyrimidinase-related protein 2	30.1858	6.3	5.93301	62254.7	2	1.52
IPI:IPI00290770.3	CCT3	chaperonin containing TCP1, subunit 3 isoform b	100.206	10.3	6.0709	60424.4	5	1.52	0.12
IPI:IPI00002203.6	BCCIP	Isoform 1 of BRCA2 and CDKN1A-interacting protein	20.1943	12.4	4.35593	35956.7	2	1.51
IPI:IPI00216587.9	RPS8	40S ribosomal protein S8	50.2465	18.8	10.7328	24190.2	3	1.51	0.188768
IPI:IPI00002821.4	RPL14	60S ribosomal protein L14	30.1918	11.3	11.427	23275	2	1.5
IPI:IPI00010414.4	PDLIM1	PDZ and LIM domain protein 1	20.2035	5.2	6.59951	36049.1	1	1.5
IPI:IPI00105598.3	PSMD11	Proteasome 26S non-ATPase subunit 11 variant (Fragment)	30.1909	6.6	6.05936	47505.2	2	1.5	0.22
IPI:IPI00002036.4	SLC25A43	43 kDa protein	20.1461	2.3	10.5995	42725.8	1	1.49
IPI:IPI00013167.1	MRPS25	Mitochondrial 28S ribosomal protein S25	20.1856	7.5	9.09121	20103.3	1	1.48
IPI:IPI00021435.3	PSMC2	26S protease regulatory subunit 7	20.1667	2.5	5.61546	48603.2	1	1.48
IPI:IPI00164944.1	RALGPS2	Isoform 2 of Ras-specific guanine nucleotide-releasing factor RalGPS2	20.2017	4.7	6.62675	31836.2	1	1.48
IPI:IPI00306332.4	RPL24	60S ribosomal protein L24	50.1999	13.4	11.7456	17767.9	2	1.48
IPI:IPI00217253.3	GCHFR	GTP cyclohydrolase 1 feedback regulatory protein	20.1738	19	6.10209	9691.89	1	1.47
IPI:IPI00221089.5	RPS13	40S ribosomal protein S13	40.205	18.5	10.9591	17211.7	3	1.47	0.085049
IPI:IPI00002214.1	KPNA2;LOC728860	Importin subunit alpha-2	40.2356	11.9	5.12882	57826.1	4	1.46
IPI:IPI00013676.1	SQSTM1	Phosphotyrosine independent ligand p62B for the Lck SH2 domain B-cell isoform (Fragment)	20.2729	3.6	4.8415	45692.7	1	1.46
IPI:IPI00375731.1	RBM10	Putative uncharacterized protein DKFZp686E2459	90.2015	10.3	5.81391	110271	7	1.46	0.12
IPI:IPI00550689.3	C22orf28	UPF0027 protein C22orf28	60.2733	12.9	6.80523	55174.9	5	1.44	0.238118
IPI:IPI00186712.5	RPS26	Novel protein similar to ribosomal protein 26 RPS26	20.1985	13	11.4572	12993	1	1.43
IPI:IPI00001589.1	TIMM13	Mitochondrial import inner membrane translocase subunit Tim13	20.238	14.7	8.23928	10493	1	1.42
IPI:IPI00010951.2	EPPK1	Epiplakin	30.2104	4.7	5.32781	555279	3	1.42	0.17
IPI:IPI00217906.3	GNAI2	Isoform 2 of Guanine nucleotide-binding protein G(i), alpha-2 subunit	40.2373	13.3	5.16001	38447.9	3	1.42
IPI:IPI00218638.9	MYO1F	Myosin-If	30.2278	2.6	9.3514	124725	2	1.42
IPI:IPI00001543.1	TIMM10	Mitochondrial import inner membrane translocase subunit Tim10	30.1521	14.4	5.87939	10325.9	1	1.41
IPI:IPI00012462.1	EIF2A	Eukaryotic translation initiation factor 2A	30.2139	7.4	9.32278	67808.6	3	1.41
IPI:IPI00017963.1	SNRPD2	Small nuclear ribonucleoprotein Sm D2	30.2405	16.1	10.3849	13518.2	2	1.41
IPI:IPI00106955.3	LOC144097	Uncharacterized protein LOC144097	70.2902	29.4	4.77357	41011.5	5	1.41	0.0697615
IPI:IPI00413451.1	SERPINB6	Putative uncharacterized protein DKFZp686I04222	120.251	28.4	5.45673	46340.1	8	1.4	0.256441
Proteins listed below are quantified with L/H ratios less than 1.40, these proteins are either no-specific binding, disassociation from 14-3-3ε triggered by BLM, or the constitutive 14-3-3ε interactors such as other 14-3-3 isoforms (YWHAB, YWHAZ, YWHAQ, etc.).
IPI number	gene symbol	protein name	Score	Coverage	pI	MW	peptides identified	Ratio (L/H)	SD
			XC	DeltaCn	DeltaCn	Sp
IPI:IPI00024919.3	PRDX3	Thioredoxin-dependent peroxide reductase, mitochondrial precursor	30.2172	9.8	7.66656	27675.2	2	1.39
IPI:IPI00026185.5	CAPZB	Isoform 1 of F-actin-capping protein subunit beta	60.244	15.2	5.24386	31330.8	4	1.39	0.100789
IPI:IPI00219217.3	LDHB	L-lactate dehydrogenase B chain	50.236	12.9	5.65925	36615.2	3	1.39	0.0707107
IPI:IPI00292894.5	TSR1	Pre-rRNA-processing protein TSR1 homolog	20.1775	3.2	7.02654	91752	2	1.39	0.233345
IPI:IPI00298057.1	PPL	Periplakin	60.2279	3.9	5.32792	204525	6	1.39	0.188856
IPI:IPI00005198.2	ILF2	Interleukin enhancer-binding factor 2	20.1998	2.6	5.04572	43035.2	1	1.38
IPI:IPI00006980.1	C14orf166	UPF0568 protein C14orf166	50.2008	22.5	6.19972	28050.7	4	1.38
IPI:IPI00029628.1	RCN2	Reticulocalbin-2 precursor	30.2104	17	4.10813	36853.7	3	1.38	0.217945
IPI:IPI00215965.2	HNRNPA1	Isoform A1-B of Heterogeneous nuclear ribonucleoprotein A1	20.2158	4.3	9.50275	38822.1	1	1.38
IPI:IPI00017726.1	HSD17B10	Isoform 1 of 3-hydroxyacyl-CoA dehydrogenase type-2	110.307	50.2	7.8037	26906.1	7	1.37	0.0925113
IPI:IPI00008274.7	CAP1	Adenylyl cyclase-associated protein 1	40.2584	9.1	8.10662	51822.8	3	1.36
IPI:IPI00019148.1	IGBP1	Immunoglobulin-binding protein 1	40.1875	12.4	5.13993	39197.5	3	1.36	0.100167
IPI:IPI00019918.5	DDX19A	ATP-dependent RNA helicase DDX19A	20.1724	2.3	6.17419	53940.9	1	1.36
IPI:IPI00024804.3	ATP2A1	Isoform SERCA1B of Sarcoplasmic/endoplasmic reticulum calcium ATPase 1	20.1987	1.5	4.92524	110182	1	1.36
IPI:IPI00027251.1	STK38	Serine/threonine-protein kinase 38	178.262	32.5	6.74563	54155.4	12	1.36	0.07
IPI:IPI00027831.1	GRWD1	Glutamate-rich WD repeat-containing protein 1	40.2085	7.2	4.67701	49388.2	2	1.36	0.0777817
IPI:IPI00098902.4	OGDH	2-oxoglutarate dehydrogenase E1 component, mitochondrial precursor	20.1777	4.2	6.39774	115862	2	1.36	0.0494975
IPI:IPI00003527.5	SLC9A3R1	Ezrin-radixin-moesin-binding phosphoprotein 50	20.175	7.3	5.46442	38844.6	2	1.35
IPI:IPI00016608.1	TMED2	Transmembrane emp24 domain-containing protein 2 precursor	40.1998	14.4	4.94863	22746.4	2	1.35
IPI:IPI00016669.1	RHEB	GTP-binding protein Rheb precursor	20.1835	8.7	5.58117	20484.5	1	1.35
IPI:IPI00514205.2	IPO5	RAN binding protein 5	30.2112	23.4	4.77998	14228.3	6	1.35	0.169706
IPI:IPI00013455.8	CLIP1	CLIP1 protein	80.2546	7.6	5.1567	162146	7	1.34
IPI:IPI00013890.2	SFN	Isoform 1 of 2014-3-3 protein sigma	30.2188	12.1	4.52929	27756.7	2	1.34
IPI:IPI00031023.1	FLII	Protein flightless-1 homolog	98.2402	8.2	5.68253	144659	8	1.34	0.225478
IPI:IPI00221088.5	RPS9	40S ribosomal protein S9	20.1444	8.8	11.116	22577.6	2	1.34
IPI:IPI00007289.7	ALPP	Alkaline phosphatase, placental type precursor	30.1629	6.5	5.84371	59482.1	3	1.33	0.0777817
IPI:IPI00013683.2	TUBB3	Tubulin beta-3 chain	18.1947	8.4	4.68331	50400.3	1	1.33
IPI:IPI00014230.1	C1QBP	Complement component 1 Q subcomponent-binding protein, mitochondrial precursor	70.2141	22	4.59167	31342.6	5	1.33	0.205061
IPI:IPI00219678.3	EIF2S1	Eukaryotic translation initiation factor 2 subunit 1	80.2959	17.1	4.86404	36089.4	4	1.33	0.28554
IPI:IPI00293735.1	IKBKAP	Elongator complex protein 1	20.1813	2	5.64013	150096	2	1.33	0.127279
IPI:IPI00298058.1	SUPT5H	Isoform 1 of Transcription elongation factor SPT5	30.1946	4.1	4.80839	120925	3	1.33	0.240416
IPI:IPI00550069.3	RNH1	Ribonuclease inhibitor	30.1566	6.5	4.56294	49941.2	2	1.33
IPI:IPI00013495.1	ABCF1	Isoform 2 of ATP-binding cassette sub-family F member 1	30.1763	5.6	7.56092	91623.6	3	1.32	0.0777817
IPI:IPI00013679.1	DUT	Isoform DUT-M of Deoxyuridine 5'-triphosphate nucleotidohydrolase, mitochondrial precursor	40.2701	17.5	9.89593	26689.7	3	1.32
IPI:IPI00026991.4	GALNT6	Polypeptide N-acetylgalactosaminyltransferase 6	20.1467	4.8	8.06304	71113.1	2	1.32
IPI:IPI00295851.4	COPB1	Coatomer subunit beta	30.1743	3	5.66267	107074	2	1.32	0.388909
IPI:IPI00782965.2	HIP1	huntingtin interacting protein 1	50.2807	5.6	5.06388	116148	4	1.32	0.106066
IPI:IPI00007402.3	IPO7	Importin-7	110.295	7.8	4.55183	119440	6	1.31	0.259104
IPI:IPI00007423.1	ANP32B	Isoform 1 of Acidic leucine-rich nuclear phosphoprotein 32 family member B	50.209	16.7	3.77157	28770.3	3	1.31	0.254231
IPI:IPI00008524.1	PABPC1	Isoform 1 of Polyadenylate-binding protein 1	180.236	20.9	9.84583	70626	12	1.31	0.140712
IPI:IPI00013452.9	EPRS	Bifunctional aminoacyl-tRNA synthetase	110.226	8.4	6.98083	170539	9	1.31	0.147422
IPI:IPI00028006.1	PSMB2	Proteasome subunit beta type-2	30.189	13.9	6.60848	22821.7	2	1.31
IPI:IPI00216049.1	HNRNPK	Isoform 1 of Heterogeneous nuclear ribonucleoprotein K	90.3608	18.6	5.26191	50944.4	5	1.31	0.120139
IPI:IPI00292753.7	GAPVD1	Isoform 6 of GTPase-activating protein and VPS9 domain-containing protein 1	70.2008	4.8	4.94126	166064	5	1.31	0.246847
IPI:IPI00295542.5	NUCB1	Nucleobindin-1 precursor	20.1654	5.2	5.02116	53846.4	2	1.31	0.0565685
IPI:IPI00329389.8	RPL6	60S ribosomal protein L6	40.2034	15.6	11.0381	32707.6	3	1.31	0.046188
IPI:IPI00003588.1	EEF1E1	Eukaryotic translation elongation factor 1 epsilon-1	20.1445	5.7	8.89243	19798.3	1	1.3
IPI:IPI00022827.1	SLK	Isoform 1 of STE20-like serine/threonine-protein kinase	40.1923	3.9	4.9434	142607	4	1.3	0.125033
IPI:IPI00186290.6	EEF2	Elongation factor 2	70.2262	8.7	6.3986	95277.1	5	1.3
IPI:IPI00306369.3	NSUN2	NSUN2 tRNA	50.1969	6.3	6.32757	86415.9	4	1.3
IPI:IPI00013871.1	RRM1	Ribonucleoside-diphosphate reductase large subunit	70.2275	8.2	6.75855	90012.5	5	1.29	0.155563
IPI:IPI00018402.1	TBCE	Tubulin-specific chaperone E	40.1816	7.8	6.31315	59309.1	3	1.29	0.141421
IPI:IPI00022143.3	FAM62A	Isoform 1 of Extended-synaptotagmin-1	20.1824	1.4	5.48504	122780	1	1.29
IPI:IPI00027350.3	PRDX2	Peroxiredoxin-2	30.1737	9.1	5.59313	21878.2	2	1.29
IPI:IPI00031570.1	C1orf57	Probable UPF0334 kinase-like protein C1orf57	20.155	15.3	9.94688	20700.1	2	1.29	0.205061
IPI:IPI00032473.1	PPIL3	Isoform 2 of Peptidyl-prolyl cis-trans isomerase-like 3	20.1509	7.9	6.59695	18615.3	1	1.29
IPI:IPI00168184.8	PPP2R1A	cDNA FLJ34068 fis, clone FCBBF3001918, highly similar to SERINE/THREONINE PROTEIN PHOSPHATASE 2A, 65 kDa REGULATORY SUBUNIT A, ALPHA ISOFORM	80.2453	15.5	5.39895	56812.2	5	1.29	0.611058
IPI:IPI00328753.1	KTN1	Isoform 1 of Kinectin	120.198	8.1	5.40343	156179	8	1.29	0.144118
IPI:IPI00007001.1	MRPL11	39S ribosomal protein L11, mitochondrial precursor	20.1884	9.4	10.3717	20670.5	1	1.28
IPI:IPI00018140.3	SYNCRIP	Isoform 1 of Heterogeneous nuclear ribonucleoprotein Q	70.2303	12.8	8.81425	69559.6	5	1.28	0.135769
IPI:IPI00152898.1	AP1S1	Isoform 1 of AP-1 complex subunit sigma-1A	20.1792	10.1	5.48322	18720.6	1	1.28
IPI:IPI00219682.6	STOM	Erythrocyte band 7 integral membrane protein	90.2371	21.2	7.95377	31710.7	4	1.28	0.183576
IPI:IPI00395627.3	CACYBP	Isoform 1 of Calcyclin-binding protein	60.244	28.1	8.55651	26193.7	5	1.28	0.13
IPI:IPI00008455.1	MYO6	Isoform 2 of Myosin-VI	90.27	8.2	8.56121	145955	7	1.27	0.144453
IPI:IPI00012074.3	HNRNPR	Heterogeneous nuclear ribonucleoprotein R	28.2073	4.1	8.21215	70899.2	2	1.27	0.233345
IPI:IPI00014984.2	CDR2L	58 kDa protein	30.2609	4.9	9.53811	57665.5	2	1.27	0.190919
IPI:IPI00026781.2	FASN	Fatty acid synthase	320.231	10.5	5.97103	273224	19	1.27	0.188261
IPI:IPI00029750.1	RPS24	Isoform 1 of 40S ribosomal protein S24	40.1954	11.3	11.2563	15413.4	1	1.27
IPI:IPI00215790.6	RPL38	60S ribosomal protein L38	40.2075	35.7	10.5566	8212.73	3	1.27
IPI:IPI00303476.1	ATP5B	ATP synthase subunit beta, mitochondrial precursor	130.204	27	5.13534	56524.7	10	1.27	0.115902
IPI:IPI00008529.1	RPLP2	60S acidic ribosomal protein P2	70.2416	40.9	4.22242	11657.9	4	1.26	0.112398
IPI:IPI00013676.1	SQSTM1	Phosphotyrosine independent ligand p62B for the Lck SH2 domain B-cell isoform (Fragment)	20.2729	3.6	4.8415	45692.7	1	1.26
IPI:IPI00017334.1	PHB	Prohibitin	30.1826	8.1	5.46485	29785.9	2	1.26
IPI:IPI00018510.3	SPIN2A	Spindlin-2A	30.204	9.7	6.84154	29169.8	2	1.26	0.0989949
IPI:IPI00020513.2	ZYX	Zyxin	30.2068	7	6.87434	67242.4	2	1.26
IPI:IPI00024993.4	ECHS1	Enoyl-CoA hydratase, mitochondrial precursor	30.213	11.7	8.04147	31367.1	2	1.26
IPI:IPI00025366.4	CS	Citrate synthase, mitochondrial precursor	40.239	8.4	8.44105	51679.6	3	1.26	0.33234
IPI:IPI00219156.7	RPL30	60S ribosomal protein L30	20.1701	9.6	9.9754	12775.7	1	1.26
IPI:IPI00221234.7	ALDH7A1	aldehyde dehydrogenase 7 family, member A1	20.2097	5.2	7.91126	58450.2	2	1.26
IPI:IPI00300371.5	SF3B3	Isoform 1 of Splicing factor 3B subunit 3	130.205	11.9	5.00065	135492	10	1.26	0.145258
IPI:IPI00643920.2	TKT	Transketolase	70.2846	14.1	7.45924	67834.9	5	1.26	0.0424264
IPI:IPI00027252.6	PHB2	Prohibitin-2	30.174	7.7	10.2128	33275.9	2	1.25
IPI:IPI00178352.5	FLNC	Isoform 1 of Filamin-C	48.189	1	5.62015	290775	2	1.25
IPI:IPI00219330.2	ILF3	Isoform 5 of Interleukin enhancer-binding factor 3	50.2103	4.6	8.2882	74560.5	2	1.25	0.0494975
IPI:IPI00219446.5	PEBP1	Phosphatidylethanolamine-binding protein 1	100.257	56.1	7.37592	21043.7	6	1.25	0.0853913
IPI:IPI00013234.2	IARS	IARS protein	120.225	11.2	5.75645	120550	9	1.24	0.0605805
IPI:IPI00020436.4	RAB11B	Ras-related protein Rab-11B	40.2377	20.6	5.57284	24473.5	3	1.24	0.0565685
IPI:IPI00028055.4	TMED10	Transmembrane emp24 domain-containing protein 10 precursor	70.2383	12.3	7.26612	24960	2	1.24
IPI:IPI00246975.8	GSTM3	Glutathione S-transferase Mu 3	60.2184	17.3	5.24696	26542.2	3	1.24	0.120208
IPI:IPI00479997.4	STMN1	Stathmin	20.1614	8.7	5.68072	17292	1	1.24
IPI:IPI00003831.4	ATP2B3	Isoform XB of Plasma membrane calcium-transporting ATPase 3	30.1843	2.7	5.33294	134112	2	1.23
IPI:IPI00016342.1	RAB7A	Ras-related protein Rab-7a	50.2336	26.1	6.5821	23474.8	4	1.23	0.233345
IPI:IPI00025019.3	PSMB1	Proteasome subunit beta type-1 precursor	80.2369	23.7	8.1956	26472.4	4	1.23	0.0989949
IPI:IPI00025174.2	SDCCAG10	Isoform 1 of Peptidyl-prolyl cis-trans isomerase SDCCAG10	20.1822	5.9	5.50256	53814.2	2	1.23
IPI:IPI00168235.4	ASCC3L1	Isoform 2 of U5 small nuclear ribonucleoprotein 200 kDa helicase	90.2024	11.4	4.97865	71427.1	6	1.23	0.27081
IPI:IPI00183920.2	LOC652595;SNRPA1	Novel protein similar to small nuclear ribonucleoprotein polypeptide A' SNRPA1	30.2116	12.2	9.39338	28385.2	2	1.23
IPI:IPI00218493.7	HPRT1	Hypoxanthine-guanine phosphoribosyltransferase	60.2054	21.1	6.23571	24563.6	4	1.23	0.0565685
IPI:IPI00221092.8	RPS16	40S ribosomal protein S16	20.1673	14.4	10.5915	16435	2	1.23
IPI:IPI00337602.4	ZNF326	56 kDa protein	20.1556	3.2	4.83573	55535.6	1	1.23
IPI:IPI00000728.3	USP15	Isoform 1 of Ubiquitin carboxyl-terminal hydrolase 15	90.2364	10.7	4.92641	112348	7	1.22	0.130512
IPI:IPI00013723.3	PIN1	Peptidyl-prolyl cis-trans isomerase NIMA-interacting 1	20.223	9.2	9.18691	18232	1	1.22
IPI:IPI00023860.1	NAP1L1	Nucleosome assembly protein 1-like 1	90.2597	16.9	4.20864	45346	5	1.22	0.08228
IPI:IPI00061108.3	MRRF	Isoform 1 of Ribosome recycling factor, mitochondrial precursor	50.2026	11.8	10.2449	29258.6	2	1.22	0.373083
IPI:IPI00219861.3	ACP1	Isoform 1 of Low molecular weight phosphotyrosine protein phosphatase	30.1859	19	6.33077	18030.8	2	1.22
IPI:IPI00291175.7	VCL	Isoform 1 of Vinculin	278.266	23.6	5.74673	116649	17	1.22	0.161284
IPI:IPI00410700.4	FAM46A	52 kDa protein	20.165	5.6	5.00161	51909.6	2	1.22
IPI:IPI00607814.3	XPNPEP1	Isoform 2 of Xaa-Pro aminopeptidase 1	20.1748	4.5	5.44349	67184	2	1.22
IPI:IPI00022744.5	CSE1L	Isoform 1 of Exportin-2	20.1711	3	5.43409	110346	2	1.21
IPI:IPI00026216.4	NPEPPS	Puromycin-sensitive aminopeptidase	20.1461	2.6	5.39168	103211	2	1.21	0.169706
IPI:IPI00218830.1	NMT1	Isoform Short of Glycylpeptide N-tetradecanoyltransferase 1	30.1789	6	8.1675	48109.8	2	1.21
IPI:IPI00003217.3	PSMB7	Proteasome subunit beta type-7 precursor	20.2458	7.2	7.61475	29946.2	1	1.2
IPI:IPI00003519.1	EFTUD2	116 kDa U5 small nuclear ribonucleoprotein component	40.2446	6.1	4.70158	109366	4	1.2
IPI:IPI00007750.1	TUBA4A	Tubulin alpha-4A chain	110.228	25.4	4.79472	49892.4	7	1.2	0.224724
IPI:IPI00008167.1	ATP1B3	Sodium/potassium-transporting ATPase subunit beta-3	30.1861	9	8.41648	31492.1	2	1.2
IPI:IPI00013122.1	CDC37	Hsp90 co-chaperone Cdc37	20.1764	4.5	5.03152	44440.1	1	1.2
IPI:IPI00027834.3	HNRNPL	heterogeneous nuclear ribonucleoprotein L isoform a	100.241	12.9	8.15864	64092.4	6	1.2	0.07
IPI:IPI00028083.1	EIF2B2	Translation initiation factor eIF-2B subunit beta	30.178	8.5	5.74662	38964.9	2	1.2	0.148492
IPI:IPI00039626.3	FAM120A	Isoform D of Constitutive coactivator of PPAR-gamma-like protein 1	130.2	13.2	8.98269	117332	10	1.2	0.156167
IPI:IPI00295386.7	CBR1	Carbonyl reductase [NADPH] 1	70.2155	19.5	8.3792	30355.9	4	1.2	0.046188
IPI:IPI00440493.2	ATP5A1	ATP synthase subunit alpha, mitochondrial precursor	100.237	16.3	9.46142	59713.7	7	1.2	0.17866
IPI:IPI00449049.5	PARP1	Poly [ADP-ribose] polymerase 1	148.235	10.2	9.18029	113012	8	1.2	0.128675
IPI:IPI00479722.2	PSME1	Proteasome activator complex subunit 1	50.1819	24.1	5.70326	28705	5	1.2	0.352696
IPI:IPI00740019.2	CCDC88C	Isoform 1 of Protein Daple	110.196	5.3	5.82502	228073	8	1.2	0.146483
IPI:IPI00783302.1	PTCD3	Isoform 1 of Pentatricopeptide repeat-containing protein 3, mitochondrial precursor	40.1798	6	5.98043	78499.8	3	1.2	0.0424264
IPI:IPI00003505.3	TRIP13	Isoform 1 of Thyroid receptor-interacting protein 13	30.1986	5.3	5.6836	48520.6	2	1.19
IPI:IPI00010720.1	CCT5	T-complex protein 1 subunit epsilon	110.264	15.3	5.33839	59632.9	7	1.19	0.07932
IPI:IPI00011416.2	ECH1	Delta(3,5)-Delta(2,4)-dienoyl-CoA isomerase, mitochondrial precursor	48.1988	9.1	7.9698	35793.4	2	1.19	0.0282843
IPI:IPI00025491.1	EIF4A1	Eukaryotic initiation factor 4A-I	140.251	22.4	5.19462	46124.6	7	1.19	0.183848
IPI:IPI00026119.6	UBA1	Ubiquitin-like modifier activating enzyme 1	40.2255	6.5	5.80152	56815.6	2	1.19	0.0636396
IPI:IPI00037448.3	GRHPR	Glyoxylate reductase/hydroxypyruvate reductase	20.2257	4.9	7.12684	35645.8	1	1.19
IPI:IPI00215719.6	RPL18	60S ribosomal protein L18	30.1991	13.8	12.2242	21621.1	2	1.19
IPI:IPI00219575.5	BLMH	Bleomycin hydrolase	38.1806	5.9	5.83495	52528.1	2	1.19
IPI:IPI00219673.6	GSTK1	Glutathione S-transferase kappa 1	30.2048	13.3	8.6943	25480.3	2	1.19	0.190919
IPI:IPI00219953.5	CMPK1	cytidine monophosphate (UMP-CMP) kinase 1, cytosolic	40.2038	14.5	7.95997	25838.4	3	1.19
IPI:IPI00291939.1	SMC1A	Structural maintenance of chromosomes protein 1A	60.2159	4.2	7.49053	143144	4	1.19	0.183303
IPI:IPI00307155.7	ROCK2	Rho-associated protein kinase 2	40.2467	3.1	5.67741	160811	3	1.19	0.162635
IPI:IPI00465233.1	EIF3EIP	Eukaryotic translation initiation factor 3, subunit E interacting protein	30.2316	4.4	6.20548	70856.7	2	1.19
IPI:IPI00645078.1	UBA1	Ubiquitin-like modifier-activating enzyme 1	50.2521	4.9	5.4076	117774	2	1.19	0.0636396
IPI:IPI00013214.1	MCM3	DNA replication licensing factor MCM3	30.2068	5.7	5.43334	90924	3	1.19	0.16
IPI:IPI00646779.2	TUBB6	TUBB6 protein	20.1601	3.4	4.63546	50058.2	1	1.19
IPI:IPI00010320.1	CBX1	Chromobox protein homolog 1	38.249	8.6	4.70307	21404.6	1	1.18
IPI:IPI00017381.1	RFC4	Replication factor C subunit 4	20.2305	10.7	7.96937	39656.9	2	1.18	0.240416
IPI:IPI00021266.1	RPL23A;hCG_16001	60S ribosomal protein L23a	20.1831	8.3	10.8989	17684.1	1	1.18
IPI:IPI00026182.5	CAPZA2	F-actin-capping protein subunit alpha-2	20.1942	11.5	5.50095	32928.6	2	1.18
IPI:IPI00143753.6	SR140	Isoform 1 of U2-associated protein SR140	40.1897	3.9	8.66898	118218	3	1.18	0.0424264
IPI:IPI00216318.5	YWHAB	Isoform Long of 14-3-3 protein beta/alpha	80.3127	32.5	4.61356	28064.8	5	1.18	0.0777817
IPI:IPI00218292.2	UFD1L	Isoform Short of Ubiquitin fusion degradation protein 1 homolog	30.1672	8.8	6.27694	34478.3	2	1.18
IPI:IPI00219910.2	-	22 kDa protein	60.2877	27.5	7.4759	22176.5	2	1.18	0.0141421
IPI:IPI00302592.2	FLNA	filamin A, alpha isoform 1	770.276	30.7	5.6412	279841	52	1.18	0.105624
IPI:IPI00302925.4	CCT8	59 kDa protein	180.254	22.3	5.44787	59440.6	10	1.18	0.285652
IPI:IPI00329672.4	MYO1E	Myosin-Ie	90.2567	7.9	9.1945	126961	6	1.18	0.155078
IPI:IPI00552752.1	SPIN2B	Spindlin family, member 2B	20.1873	7.6	9.2887	17589.9	1	1.18
IPI:IPI00738499.2	FTL	Ferritin light chain	20.1451	8.6	5.42854	20007.1	1	1.18
IPI:IPI00003815.3	ARHGDIA	Rho GDP-dissociation inhibitor 1	60.231	21.1	4.86265	23192.7	4	1.17	0.0321455
IPI:IPI00008557.5	IGF2BP1	Insulin-like growth factor 2 mRNA-binding protein 1	40.2049	10.6	9.56684	63417.2	4	1.17
IPI:IPI00009319.1	NCKIPSD	Isoform 1 of SH3 adapter protein SPIN90	30.1444	3.3	5.92745	78910.3	2	1.17
IPI:IPI00014177.3	SEPT2	Septin-2	30.2359	14.1	6.14567	41461.3	3	1.17
IPI:IPI00014197.2	CDV3	Isoform 1 of Protein CDV3 homolog	20.1925	5.4	6.03223	27318.4	1	1.17
IPI:IPI00297084.7	DDOST	dolichyl-diphosphooligosaccharide-protein glycosyltransferase precursor	40.175	4.8	6.08671	50769	2	1.17
IPI:IPI00411426.3	VPS26A	Vacuolar protein sorting-associated protein 26A	70.2367	21.1	6.12634	38145.8	5	1.17	0.21025
IPI:IPI00003865.1	HSPA8	Isoform 1 of Heat shock cognate 71 kDa protein	180.236	25.9	5.24108	70854.4	13	1.16	0.0892188
IPI:IPI00006510.1	TUBB1	Tubulin beta-1 chain	50.1898	4.4	4.92385	50294.6	2	1.16	0.13435
IPI:IPI00007174.5	NAT5	N-acetyltransferase 5	20.1492	6.2	4.80946	20355.2	1	1.16
IPI:IPI00009235.1	SSR3	Translocon-associated protein subunit gamma	20.2039	7.6	9.99665	21067.2	1	1.16
IPI:IPI00027415.2	DHX36	Isoform 1 of Probable ATP-dependent RNA helicase DHX36	20.1931	2.6	7.42121	114704	2	1.16	0.0565685
IPI:IPI00029601.5	CTTN	Src substrate cortactin	88.2659	16.4	5.11601	61598.6	6	1.16	0.0655744
IPI:IPI00065500.3	C1orf58	BRO1 domain-containing protein BROX	30.2073	9.5	7.49972	46446.7	2	1.16
IPI:IPI00103994.4	LARS	Leucyl-tRNA synthetase, cytoplasmic	40.171	3.7	6.92849	134380	3	1.16	0.0919239
IPI:IPI00183526.6	NCL	NCL protein	30.2413	7.5	4.79183	50920	2	1.16	0.0141421
IPI:IPI00216057.5	SORD	Sorbitol dehydrogenase	20.2398	4.5	7.87388	38271.9	1	1.16
IPI:IPI00290566.1	TCP1	T-complex protein 1 subunit alpha	110.255	22.8	5.7353	60305.7	9	1.16	0.0821381
IPI:IPI00644196.1	SERPINB5	SERPINB5 protein	70.2121	24.7	8.69665	25746.3	4	1.16	0.0404145
IPI:IPI00171134.5	CCDC88A	Isoform 1 of Girdin	80.2102	3.5	5.84734	215908	5	1.16	0.12
IPI:IPI00742682.2	TPR	nuclear pore complex-associated protein TPR	110.217	3.9	4.829	267129	7	1.16	0.123572
IPI:IPI00003766.4	ETHE1	ETHE1 protein, mitochondrial precursor	20.1633	10.6	6.37841	27855.1	2	1.15
IPI:IPI00012048.1	NME2;NME1	Nucleoside diphosphate kinase A	60.2264	33.6	5.78219	17137.7	4	1.15
IPI:IPI00024157.1	FKBP3	FK506-binding protein 3	40.2069	17.9	9.73176	25161.3	3	1.15	0.00707107
IPI:IPI00027497.5	GPI	Glucose-6-phosphate isomerase	60.2439	13.6	8.44842	63107.3	5	1.15	0.24687
IPI:IPI00098827.1	C1orf41	Placental protein 25	30.2639	25.7	4.79696	16287.1	2	1.15	0.0141421
IPI:IPI00219518.7	ARL1	ADP-ribosylation factor-like protein 1	30.1979	7.7	5.49497	20404.5	2	1.15	0.0353553
IPI:IPI00290462.5	CBR3	Carbonyl reductase [NADPH] 3	48.2304	13.4	5.77322	30830.7	3	1.15	0.155563
IPI:IPI00299402.1	PC	Pyruvate carboxylase, mitochondrial precursor	30.179	3.9	6.3735	129552	3	1.15	0.106066
IPI:IPI00411633.3	HSP90AB1	Heat shock protein beta	52.2286	22.6	4.59615	16947.8	6	1.15	0.281159
IPI:IPI00002134.4	PSMD5	26S proteasome non-ATPase regulatory subunit 5	30.204	10.7	5.22538	56160.4	3	1.14
IPI:IPI00006211.4	VAPB	Isoform 1 of Vesicle-associated membrane protein-associated protein B/C	20.1845	10.7	7.10708	27211.1	2	1.14	0.0282843
IPI:IPI00012007.6	AHCY	Adenosylhomocysteinase	30.217	5.8	5.90096	47685.3	2	1.14
IPI:IPI00023647.4	UBA6	Isoform 1 of Ubiquitin-like modifier-activating enzyme 6	30.2031	2.3	5.71864	117895	2	1.14	0.0565685
IPI:IPI00140420.4	SND1	Staphylococcal nuclease domain-containing protein 1	100.224	11.6	6.75193	101934	7	1.14	0.265272
IPI:IPI00185374.4	PSMD12	26S proteasome non-ATPase regulatory subunit 12	20.1609	5.5	7.55964	52870.6	2	1.14	0.344462
IPI:IPI00219291.4	ATP5J2	Isoform 2 of ATP synthase subunit f, mitochondrial	20.171	12.5	10.1758	10356.5	1	1.14
IPI:IPI00246058.9	PDCD6IP	PDCD6IP protein	70.2251	7.3	6.09899	96757.6	5	1.14	0.0665833
IPI:IPI00289334.1	FLNB	Isoform 1 of Filamin-B	440.298	18.6	5.40215	278018	32	1.14	0.121728
IPI:IPI00376798.3	RPL11	Isoform 1 of 60S ribosomal protein L11	40.2202	12.9	9.97091	20239.7	2	1.14	0.0353553
IPI:IPI00479217.1	HNRNPU	Isoform Short of Heterogeneous nuclear ribonucleoprotein U	110.261	10.8	5.49989	88924.2	5	1.14	0.217015
IPI:IPI00604664.4	NDUFS1	NADH-ubiquinone oxidoreductase 75 kDa subunit, mitochondrial precursor	20.2155	2.2	5.83688	79416.6	1	1.14
IPI:IPI00783271.1	LRPPRC	Leucine-rich PPR motif-containing protein, mitochondrial precursor	200.206	14.2	5.7494	157805	14	1.14	0.138594
IPI:IPI00003918.6	RPL4	60S ribosomal protein L4	40.1842	8	11.5419	47667.5	3	1.13	0.22
IPI:IPI00004838.2	CRK	Isoform Crk-II of Proto-oncogene C-crk	20.1965	5.3	5.2743	33810	1	1.13
IPI:IPI00011062.1	CPS1	Isoform 1 of Carbamoyl-phosphate synthase [ammonia], mitochondrial precursor	320.264	18.6	6.28516	164834	20	1.13	0.101716
IPI:IPI00012750.3	RPS25	40S ribosomal protein S25	50.1825	16	10.5794	13733.7	3	1.13	0.083865
IPI:IPI00013297.1	PDAP1	28 kDa heat- and acid-stable phosphoprotein	40.1876	16	9.378	20617.6	2	1.13	0.00707107
IPI:IPI00018272.3	PNPO	Pyridoxine-5'-phosphate oxidase	30.2003	19.2	6.68304	29968.8	3	1.13	0.127279
IPI:IPI00022774.3	VCP	Transitional endoplasmic reticulum ATPase	110.234	14.8	4.99883	89265.9	8	1.13	0.0141421
IPI:IPI00028635.4	RPN2	Ribophorin II	60.2074	12.5	5.58886	71173.2	5	1.13	0.0754983
IPI:IPI00031691.1	RPL9	60S ribosomal protein L9	40.1763	22.4	10.3814	21849.8	3	1.13	0.01
IPI:IPI00101405.1	FDPS	Farnesyl diphosphate synthase	30.1409	3.1	5.7761	48244.7	2	1.13
IPI:IPI00011654.2	TUBB	Tubulin beta chain	110.3	19.4	4.63557	49639	5	1.12	0.302216
IPI:IPI00024175.3	PSMA7	Isoform 1 of Proteasome subunit alpha type-7	70.267	30.6	8.69099	27869.6	5	1.12	0.0636396
IPI:IPI00027626.3	CCT6A	T-complex protein 1 subunit zeta	80.2393	18.1	6.23122	57987.7	6	1.12	0.169748
IPI:IPI00027851.1	HEXA	Beta-hexosaminidase subunit alpha precursor	30.1885	4.3	4.90089	60650.4	2	1.12
IPI:IPI00029764.1	SF3A3	Splicing factor 3A subunit 3	40.1639	6	5.14666	58812.3	2	1.12	0.127279
IPI:IPI00178440.3	EEF1B2	Elongation factor 1-beta	50.2757	20.4	4.34718	24748.3	3	1.12	0.0919239
IPI:IPI00179589.4	MTPN	Myotrophin	20.2223	13.1	5.92222	14336.5	1	1.12
IPI:IPI00291928.8	RAB14	Ras-related protein Rab-14	80.2108	31.2	5.81498	23881.9	5	1.12	0.173846
IPI:IPI00302927.6	CCT4	T-complex protein 1 subunit delta	140.242	23.9	7.75446	57887.9	9	1.12	0.291551
IPI:IPI00303292.1	KPNA1	Importin subunit alpha-1	40.2798	9.5	4.79194	60210.7	3	1.12
IPI:IPI00304925.5	HSPA1A;HSPA1B	Heat shock 70 kDa protein 1	110.242	13.9	5.35729	70009.2	7	1.12	0.0877021
IPI:IPI00745955.3	EBNA1BP2	EBNA1 binding protein 2	20.153	3.3	10.4235	40659.1	1	1.12
IPI:IPI00746388.2	EZR	Ezrin	70.2501	9.7	5.81039	69238.8	4	1.12	0.212132
IPI:IPI00010154.3	GDI1	Rab GDP dissociation inhibitor alpha	100.272	23.5	4.85741	50550.2	7	1.11	0.191696
IPI:IPI00019385.3	SSR4	Translocon-associated protein subunit delta precursor	40.1921	18.5	5.46005	20200.2	3	1.11	0.0212132
IPI:IPI00166768.3	TUBA1C	TUBA1C protein	40.2656	13.8	8.38337	36718.9	3	1.11
IPI:IPI00171257.3	RIOK1	RIO kinase 1 isoform 2	30.1765	7	6.71198	38019.1	2	1.11
IPI:IPI00178188.5	DYNLRB2	Dynein light chain roadblock-type 2	20.1533	12.5	7.44204	10847.7	1	1.11
IPI:IPI00179330.6	UBC;UBB;RPS27A	ubiquitin and ribosomal protein S27a precursor	20.1848	16	10.0398	17953.5	2	1.11
IPI:IPI00217966.7	LDHA	Isoform 1 of L-lactate dehydrogenase A chain	80.1894	15.1	8.33755	36665.4	4	1.11	0.06
IPI:IPI00289499.3	ATIC	Bifunctional purine biosynthesis protein PURH	40.2362	8.3	6.26829	64575.4	3	1.11
IPI:IPI00289758.6	CAPN2	Calpain-2 catalytic subunit precursor	40.1733	5.9	4.73212	79958.9	3	1.11
IPI:IPI00298520.3	ARCN1	Putative uncharacterized protein DKFZp686M09245	30.1778	3.8	5.54389	61559.3	2	1.11	0.0636396
IPI:IPI00441473.3	PRMT5	Protein arginine N-methyltransferase 5	20.2516	2.7	5.85834	72637.7	14	1.11	0.152124
IPI:IPI00555956.2	PSMB4	Proteasome subunit beta type-4 precursor	60.2299	23.5	5.6271	29185.5	3	1.11	0.057735
IPI:IPI00008418.6	DIABLO	Diablo homolog, mitochondrial precursor	30.1779	11.7	9.51931	35822.5	3	1.1	0.113137
IPI:IPI00017367.6	RDX	Radixin isoform b	50.2635	6.3	6.28976	71004.7	3	1.1	0.262272
IPI:IPI00024618.2	C3orf37	UPF0361 protein DC12	20.1835	7.1	8.08878	40549.2	2	1.1
IPI:IPI00027087.1	L1CAM	Isoform 1 of Neural cell adhesion molecule L1 precursor	20.1652	2.9	5.80654	139915	2	1.1
IPI:IPI00002208.2	STAMBPL1	Isoform 2 of AMSH-like protease	20.1554	2.4	6.4928	52165.6	1	1.09
IPI:IPI00006482.1	ATP1A1	Isoform Long of Sodium/potassium-transporting ATPase subunit alpha-1 precursor	70.1917	6.9	5.20744	112824	5	1.09	0.0704154
IPI:IPI00014263.1	EIF4H	Isoform Long of Eukaryotic translation initiation factor 4H	30.2301	13.7	7.19157	27368.4	2	1.09	0.106066
IPI:IPI00027341.1	CAPG	Macrophage-capping protein	40.17	8.3	5.84873	38493.6	2	1.09	0.0707107
IPI:IPI00062120.1	S100A16	Protein S100-A16	20.1857	10.7	6.35256	11794	1	1.09
IPI:IPI00172460.4	AK2	Isoform 3 of Adenylate kinase isoenzyme 2, mitochondrial	30.2082	6.4	9.14461	22250.8	1	1.09
IPI:IPI00221178.1	TPD52L2	Isoform 2 of Tumor protein D54	110.234	36.6	5.2163	19889.1	5	1.09	0.335439
IPI:IPI00294536.1	STRAP	Serine-threonine kinase receptor-associated protein	90.2643	30.9	4.84535	38414	7	1.09	0.178725
IPI:IPI00470467.5	POR	NADPH--cytochrome P450 reductase	20.2101	5	5.27515	76641.4	2	1.09	0.2
IPI:IPI00000495.2	EIF3M	23 kDa protein	40.197	20.7	8.3854	23422	3	1.08	0.0919239
IPI:IPI00010080.2	OXSR1	Serine/threonine-protein kinase OSR1	60.2336	10.6	6.00425	57986.2	4	1.08	0.234631
IPI:IPI00015912.1	FAM50B	Protein FAM50B	40.1667	8	9.28027	38684.9	2	1.08	0.222084
IPI:IPI00017763.5	NAP1L4	Nucleosome assembly protein 1-like 4	70.2462	14.4	4.44843	42796.9	5	1.08	0.164932
IPI:IPI00018342.5	AK1	Adenylate kinase isoenzyme 1	30.1897	17	8.97147	21621.3	2	1.08	0.0919239
IPI:IPI00020984.1	CANX	Calnexin precursor	60.2063	10.5	4.31267	67526	5	1.08
IPI:IPI00152981.1	ACAD9	Acyl-CoA dehydrogenase family member 9, mitochondrial precursor	40.1857	7.7	7.8633	68716.8	3	1.08	0.11
IPI:IPI00183508.3	TWF1	twinfilin 1	110.286	28.9	8.68426	43890.6	7	1.08	0.146661
IPI:IPI00216319.3	YWHAH	14-3-3 protein eta	70.2564	26	4.60705	28201	4	1.08	0.13
IPI:IPI00219783.7	UBE2G1	Ubiquitin-conjugating enzyme E2 G1	30.2256	17.6	5.04433	19496.9	2	1.08
IPI:IPI00296141.3	DPP7	Dipeptidyl-peptidase 2 precursor	90.246	16.1	5.8781	54293.3	6	1.08	0.19
IPI:IPI00549189.4	THOP1	Thimet oligopeptidase	20.1531	3.8	5.66074	78789.6	2	1.08	0.259609
IPI:IPI00005161.3	ARPC2	Actin-related protein 2/3 complex subunit 2	20.1546	6.7	6.97784	34311.5	2	1.07	0.11
IPI:IPI00013769.1		Alpha-enolase, lung specific	40.2452	6.8	5.72633	49446.4	2	1.07
IPI:IPI00023919.4	PSMC5	26S protease regulatory subunit 8	40.2764	8.4	7.37154	45597.1	2	1.07	0.113067
IPI:IPI00024933.3	RPL12	60S ribosomal protein L12	20.2187	14.5	9.87745	17807.5	2	1.07
IPI:IPI00031461.1	GDI2	Rab GDP dissociation inhibitor beta	90.2927	17.5	6.07079	50630.9	6	1.07	0.114922
IPI:IPI00061245.4	MRPS10	Mitochondrial 28S ribosomal protein S10	20.2301	7.5	8.14561	22985	1	1.07
IPI:IPI00149650.3	PPWD1	Peptidylprolyl isomerase domain and WD repeat-containing protein 1	20.1558	4	6.72277	73528	2	1.07
IPI:IPI00150269.1	PRPF4	Isoform 1 of U4/U6 small nuclear ribonucleoprotein Prp4	20.1824	3.1	7.06136	58412.4	1	1.07
IPI:IPI00305545.2	DBR1	Isoform 1 of Lariat debranching enzyme	30.1703	3.9	5.14783	61516.3	2	1.07	0.147405
IPI:IPI00328156.9	MAOB	Amine oxidase [flavin-containing] B	20.1749	6	7.23579	58725.2	2	1.07	0.0707107
IPI:IPI00334627.3	ANXA2P2	Uncharacterized protein ENSP00000329640	60.1925	13	6.55401	38634.8	4	1.07	0.0550757
IPI:IPI00412404.1	SUPV3L1	ATP-dependent RNA helicase SUPV3L1, mitochondrial precursor	50.1768	5.6	7.86672	87935.5	3	1.07	0.140803
IPI:IPI00465054.2	THUMPD1	Putative uncharacterized protein DKFZp686C1054	20.2068	5.9	9.03214	48518.5	2	1.07
IPI:IPI00465248.5	ENO1	Isoform alpha-enolase of Alpha-enolase	170.277	29.7	7.15995	47139.4	7	1.07	0.051316
IPI:IPI00021290.5	ACLY	ATP-citrate synthase	190.238	16.9	6.94697	120762	13	1.06	0.0718792
IPI:IPI00026271.5	RPS14	40S ribosomal protein S14	30.1881	13.9	10.5272	16262.5	2	1.06
IPI:IPI00026670.3	TCEB2	Transcription elongation factor B polypeptide 2	20.1605	10.2	4.57597	13124.5	1	1.06
IPI:IPI00026689.4	CDC2	Putative uncharacterized protein DKFZp686L20222	20.1638	9.2	9.30836	34756.3	2	1.06	0.126661
IPI:IPI00034319.2	CUTA	Isoform A of Protein CutA precursor	20.1694	7.1	5.2429	20911.9	1	1.06
IPI:IPI00215918.3	ARF4	ADP-ribosylation factor 4	40.2145	13.9	7.02355	20497.7	2	1.06	0.11959
IPI:IPI00218693.8	APRT	Adenine phosphoribosyltransferase	30.1598	12.8	5.68499	19595.4	2	1.06
IPI:IPI00398958.3	LOC387867	similar to 40S ribosomal protein SA (p40) (34/67 kDa laminin receptor) (Colon carcinoma laminin-binding protein) (NEM/1CHD4) (Multidrug resistance-associated protein MGr1-Ag) isoform 1	20.1962	8.5	4.30904	32723.1	2	1.06
IPI:IPI00465315.6	CYCS	Cytochrome c	40.2257	26.7	9.96835	11741.1	2	1.06
IPI:IPI00550917.3	TWF2	Twinfilin-2	60.2466	22.1	6.39101	39523.3	4	1.06	0.118475
IPI:IPI00641950.3	GNB2L1	Lung cancer oncogene 7	40.1935	7.2	8.17145	37865	2	1.06	0.0353553
IPI:IPI00001883.1	SNX9	Sorting nexin-9	90.2212	16	5.28808	66549.7	7	1.05	0.0590502
IPI:IPI00011913.1	HNRNPA0	Heterogeneous nuclear ribonucleoprotein A0	30.2181	10.2	9.58596	30821.8	2	1.05
IPI:IPI00015891.1	PFDN4	Prefoldin subunit 4	20.1977	9	4.26311	15304.6	1	1.05
IPI:IPI00020672.4	DPP3;BBS1	Isoform 1 of Dipeptidyl-peptidase 3	40.228	6.9	4.8729	82537.9	3	1.05	0.0967511
IPI:IPI00071180.1	UBQLN1	Isoform 2 of Ubiquilin-1	20.1974	2.7	4.87162	59182.9	1	1.05
IPI:IPI00216298.6	TXN	Thioredoxin	40.1792	31.4	4.66494	11729.7	3	1.05
IPI:IPI00218606.7	RPS23	40S ribosomal protein S23	20.1676	7.7	10.9683	15797.7	1	1.05
IPI:IPI00337741.4	APEH	Acylamino-acid-releasing enzyme	30.2081	3.7	5.18201	81172.8	2	1.05	0.260167
IPI:IPI00410666.1	SCRIB	Isoform 3 of Protein LAP4	30.2124	2.6	4.88828	177631	3	1.05	0.0750555
IPI:IPI00451401.3	TPI1	Isoform 2 of Triosephosphate isomerase	20.1986	5.6	8.24046	27109	1	1.05
IPI:IPI00010088.1	HDAC4	Histone deacetylase 4	20.1668	1.1	6.49815	118996	1	1.04
IPI:IPI00022314.1	SOD2	Superoxide dismutase [Mn], mitochondrial precursor	20.2196	15.3	8.37899	24706.6	2	1.04
IPI:IPI00179953.2	NASP	Isoform 1 of Nuclear autoantigenic sperm protein	40.2238	5.3	4.1092	85186.1	3	1.04
IPI:IPI00291006.1	MDH2	Malate dehydrogenase, mitochondrial precursor	50.2012	16.6	8.78925	35508.8	4	1.04	0.0141421
IPI:IPI00291467.7	SLC25A6	ADP/ATP translocase 3	20.257	4.4	10.0923	32845.2	1	1.04
IPI:IPI00306960.3	NARS	Asparaginyl-tRNA synthetase, cytoplasmic	50.1841	10.2	5.85824	62902.6	4	1.04
IPI:IPI00004795.1	CLNS1A	Methylosome subunit pICln	140.286	35.9	3.80778	26198.9	5	1.03
IPI:IPI00006167.1	PPM1G	Protein phosphatase 1G	50.1805	8.2	4.11721	59234.8	3	1.03	0.0771639
IPI:IPI00006865.3	SEC22B	Vesicle-trafficking protein SEC22b	40.2334	12.1	8.71801	24724.8	2	1.03
IPI:IPI00007765.5	HSPA9	Stress-70 protein, mitochondrial precursor	190.258	26.2	5.80376	73634.8	13	1.03	0.172844
IPI:IPI00007926.1	C6orf108	c-Myc-responsive protein Rcl	20.2267	9.8	4.82185	19096.6	1	1.03
IPI:IPI00008454.1	DNAJB11	DnaJ homolog subfamily B member 11 precursor	20.1942	4.5	5.76296	40488.7	1	1.03
IPI:IPI00015911.1	DLD	Dihydrolipoyl dehydrogenase, mitochondrial precursor	50.2181	7.3	7.50153	54116	3	1.03	0.090185
IPI:IPI00018755.1	LOC100130561;HMG1L10	High mobility group protein 1-like 10	20.1703	12.3	7.26783	24203	2	1.03
IPI:IPI00018931.6	VPS35	Vacuolar protein sorting-associated protein 35	80.2351	10.3	5.20466	91649.1	6	1.03	0.105849
IPI:IPI00020771.2	MAP7	Isoform 3 of Ensconsin	20.1644	2	9.81069	72370.6	1	1.03
IPI:IPI00219365.3	MSN	Moesin	100.258	9.5	6.02946	67777.9	5	1.03	0.0498918
IPI:IPI00291922.2	PSMA5	Proteasome subunit alpha type-5	30.1907	10.8	4.58932	26394.2	2	1.03
IPI:IPI00294178.2	PPP2R1B	Serine/threonine-protein phosphatase 2A 65 kDa regulatory subunit A beta isoform	20.1883	2	4.69047	66171.7	1	1.03
IPI:IPI00302850.4	SNRPD1	Small nuclear ribonucleoprotein Sm D1	30.2217	10.9	12.0624	13273.4	2	1.03	0.0353553
IPI:IPI00382470.3	HSP90AA1	heat shock protein 90kDa alpha (cytosolic), class A member 1 isoform 1	182.239	20.7	4.92866	98099.4	14	1.03	0.0842451
IPI:IPI00418262.4	ALDOC	Fructose-bisphosphate aldolase C	50.265	13.7	6.43865	39431.3	3	1.03	0.184218
IPI:IPI00008530.1	RPLP0	60S acidic ribosomal protein P0	80.28	20.8	5.63212	34251.8	4	1.02	0.175152
IPI:IPI00010271.3	RAC1	Isoform A of Ras-related C3 botulinum toxin substrate 1 precursor	20.1474	7.3	8.54316	21436.2	1	1.02
IPI:IPI00021263.3	YWHAZ	14-3-3 protein zeta/delta	100.35	40	4.57436	27727.7	8	1.02	0.00707107
IPI:IPI00022305.4	BZW2	Basic leucine zipper and W2 domain-containing protein 2	20.21	4.5	6.25718	48132	1	1.02
IPI:IPI00030275.5	TRAP1	Heat shock protein 75 kDa, mitochondrial precursor	98.2262	13.4	8.27282	80059.8	7	1.02	0.129513
IPI:IPI00032460.3	LSM2	U6 snRNA-associated Sm-like protein LSm2	20.3148	20	6.08895	10827.6	1	1.02
IPI:IPI00217236.4	TBCA	Tubulin-specific chaperone A	30.1889	23.1	5.10265	12846.7	2	1.02
IPI:IPI00021700.3	PCNA	Proliferating cell nuclear antigen	30.2068	12.3	4.4212	28750.3	2	1.01	0.11
IPI:IPI00006935.3	EIF5A2	Eukaryotic translation initiation factor 5A-2	20.1984	7.8	5.27729	16782.2	1	1.01
IPI:IPI00015077.1	EIF1	Eukaryotic translation initiation factor 1	20.1826	12.4	7.29571	12724.6	1	1.01
IPI:IPI00021728.3	EIF2S2	Eukaryotic translation initiation factor 2 subunit 2	40.2227	13.8	5.48953	38364.4	3	1.01
IPI:IPI00037283.3	DNM1L	Isoform 5 of Dynamin-1-like protein	20.2022	2.1	6.48597	79059.9	1	1.01
IPI:IPI00042580.4	APOO	Isoform 1 of Apolipoprotein O precursor	20.1628	10.6	9.43173	22270.5	2	1.01
IPI:IPI00217960.1	PRKACA	Isoform 2 of cAMP-dependent protein kinase catalytic subunit alpha	20.1546	8.5	8.99326	39796.6	2	1.01
IPI:IPI00867509.1	CORO1C	Coronin-1C_i3 protein	30.2455	6.8	7.5873	58909.9	2	1.01
IPI:IPI00000230.6	TPM1	tropomyosin 1 alpha chain isoform 2	68.2181	10.9	4.54852	32657.6	5	1	0.103022
IPI:IPI00007941.4	HEXIM1	Protein HEXIM1	30.1741	8.6	4.68321	40598.5	2	1
IPI:IPI00008380.1	PPP2CA	Serine/threonine-protein phosphatase 2A catalytic subunit alpha isoform	30.1545	8.4	5.20071	35571.4	2	1	0.028007
IPI:IPI00008527.3	RPLP1	60S acidic ribosomal protein P1	50.2262	28.9	4.04404	11506.7	2	1
IPI:IPI00015671.3	TUBAL3	Isoform 1 of Tubulin alpha chain-like 3	30.1718	3.8	5.63885	49876.8	1	1
IPI:IPI00018465.1	CCT7	T-complex protein 1 subunit eta	90.2741	16.2	7.49705	59329	6	1	0.174137
IPI:IPI00026516.1	OXCT1	Succinyl-CoA:3-ketoacid-coenzyme A transferase 1, mitochondrial precursor	60.2295	12.1	7.20737	56122	4	1
IPI:IPI00026612.1	PPM1B	Isoform Beta-1 of Protein phosphatase 1B	140.253	21.9	4.81245	52609.4	7	1
IPI:IPI00028004.2	PSMB3	Proteasome subunit beta type-3	50.2381	22.9	6.14727	22933.5	3	1
IPI:IPI00184330.5	MCM2	DNA replication licensing factor MCM2	40.2021	4.2	5.22997	101832	3	1	0.122025
IPI:IPI00219622.3	PSMA2	Proteasome subunit alpha type-2	100.227	45.3	7.28823	25882.3	6	1	0.107422
IPI:IPI00005745.1	SPTLC1	Serine palmitoyltransferase 1	20.22	3	5.65871	52710.6	1	0.99
IPI:IPI00013508.5	ACTN1	Alpha-actinin-1	330.254	31.1	5.1316	102993	21	0.99	0.108492
IPI:IPI00022694.3	PSMD4	Isoform Rpn10A of 26S proteasome non-ATPase regulatory subunit 4	40.2998	14.9	4.53335	40711.2	3	0.99
IPI:IPI00328298.6	SMC4	Isoform 2 of Structural maintenance of chromosomes protein 4	30.1749	2.8	6.37862	140190	3	0.99	0.0494975
IPI:IPI00418169.3	ANXA2	annexin A2 isoform 1	30.2298	8.7	8.49958	40385.7	2	0.99	0.0612381
IPI:IPI00418471.6	VIM	Vimentin	50.1993	10.1	4.9089	53619.2	4	0.99	0.100093
IPI:IPI00419585.9	PPIA	Peptidyl-prolyl cis-trans isomerase A	60.164	17.6	7.81866	18000.9	3	0.99	0.0205953
IPI:IPI00002459.4	ANXA6	annexin VI isoform 2	70.2307	9.9	5.34928	75229.3	5	0.98	0.228451
IPI:IPI00005719.1	RAB1A	Isoform 1 of Ras-related protein Rab-1A	30.2683	17.1	5.87661	22663.4	2	0.98
IPI:IPI00010105.1	EIF6	Eukaryotic translation initiation factor 6	20.1869	10.2	4.41308	26582.2	2	0.98
IPI:IPI00010270.1	RAC2	Ras-related C3 botulinum toxin substrate 2 precursor	20.2147	8.9	7.52834	21415.1	1	0.98
IPI:IPI00010339.3	PTS	6-pyruvoyl tetrahydrobiopterin synthase	30.2113	17.2	6.22353	16375.2	2	0.98
IPI:IPI00018206.3	GOT2	Aspartate aminotransferase, mitochondrial precursor	20.2072	2.8	9.27332	47445.3	1	0.98
IPI:IPI00072377.1	SET	Isoform 1 of Protein SET	40.2731	14.8	4.06647	33468.7	3	0.98
IPI:IPI00216691.5	PFN1	Profilin-1	70.2405	31.4	8.42022	15044.6	3	0.98	0.0876413
IPI:IPI00220113.1	MAP4	Isoform 2 of Microtubule-associated protein 4	100.179	13.2	5.21683	102842	1	0.98
IPI:IPI00220503.9	DCTN2	dynactin 2	40.2332	12.1	4.92567	44792.2	3	0.98	0.0735915
IPI:IPI00297779.7	CCT2	T-complex protein 1 subunit beta	210.239	36.4	5.99923	57452.3	14	0.98	0.182748
IPI:IPI00298994.6	TLN1	Talin-1	220.271	9.3	5.70956	269596	16	0.98	0.121273
IPI:IPI00301277.1	HSPA1L	Heat shock 70 kDa protein 1L	110.241	10.8	5.6726	70331.4	5	0.98	0.143406
IPI:IPI00375704.1	PSMB5	29 kDa protein	50.2186	19.9	6.11533	28791.4	4	0.98	0.0497757
IPI:IPI00448751.2	KIAA1598	Isoform 3 of Shootin-1	50.2177	8.9	5.24076	73563.9	4	0.98	0.0674725
IPI:IPI00010402.2	SH3BGRL3	Putative uncharacterized protein	20.2424	6.6	9.273	23823.3	1	0.97
IPI:IPI00017672.4	NP	CDNA FLJ25678 fis, clone TST04067, highly similar to PURINE NUCLEOSIDE PHOSPHORYLASE	70.2157	31.4	6.81324	32530.4	6	0.97	0.233345
IPI:IPI00032851.1	COPZ1	Coatomer subunit zeta-1	30.2865	19.8	4.54136	20185.5	2	0.97	0.0925667
IPI:IPI00106642.4	SDF2L1	Dihydropyrimidinase-like 2	50.2265	8.6	5.57583	66975.3	3	0.97
IPI:IPI00160421.3	MRPL18	39S ribosomal protein L18, mitochondrial precursor	20.1444	12.2	9.87435	20563.5	2	0.97
IPI:IPI00293867.7	DDT	D-dopachrome decarboxylase	20.2039	10.2	7.15536	12703.7	1	0.97
IPI:IPI00012341.1	SFRS5	Isoform SRP40-1 of Splicing factor, arginine/serine-rich 5	30.2087	9.9	12.0824	31245.3	2	0.96
IPI:IPI00015842.1	RCN1	Reticulocalbin-1 precursor	30.202	8.5	4.71717	38866.2	2	0.96
IPI:IPI00027681.1	NNMT	Nicotinamide N-methyltransferase	20.2149	10.2	5.45716	29555	2	0.96	0.115122
IPI:IPI00215911.3	APEX1	DNA-(apurinic or apyrimidinic site) lyase	30.2502	10.4	8.11089	35532.2	2	0.96	0.122193
IPI:IPI00218097.3	SPAG9	145 kDa protein	20.1764	1.8	4.95985	145173	2	0.96
IPI:IPI00219018.7	GAPDH	Glyceraldehyde-3-phosphate dehydrogenase	80.2638	29.6	8.67774	36030.4	6	0.96	0.0842158
IPI:IPI00221222.7	SUB1	Activated RNA polymerase II transcriptional coactivator p15	40.205	18.1	10.0703	14386.4	3	0.96
IPI:IPI00295485.1	HSPA4L	Heat shock 70 kDa protein 4L	30.1989	5.1	5.54571	94426.4	3	0.96
IPI:IPI00856045.1	AHNAK2	Isoform 1 of Protein AHNAK2	70.1882	4.7	5.06719	616248	7	0.96
IPI:IPI00015361.1	PFDN5	Prefoldin subunit 5	20.1934	9.7	5.92136	17317	1	0.95
IPI:IPI00030098.5	FAM50A	Protein FAM50A	20.1973	7.4	6.40725	40216.5	2	0.95
IPI:IPI00290142.5	CTPS	CTP synthase 1	80.2348	11	6.00649	66648.1	5	0.95	0.0455502
IPI:IPI00291510.3	IMPDH2	Inosine-5'-monophosphate dehydrogenase 2	100.261	18.5	6.45702	55769.7	7	0.95	0.0272368
IPI:IPI00295400.1	WARS	Tryptophanyl-tRNA synthetase, cytoplasmic	108.25	15.7	5.79372	53131.7	4	0.95	0.47609
IPI:IPI00298547.3	PARK7	Protein DJ-1	20.1926	21.7	6.37862	19878.5	2	0.95
IPI:IPI00443909.1	CNPY2	Isoform 1 of Protein canopy homolog 2 precursor	30.1585	15.9	4.6627	20639.2	2	0.95
IPI:IPI00552036.3	MT-ATP6	ATP synthase F0 subunit 6	20.1461	4.4	10.4753	24740.8	1	0.95
IPI:IPI00783392.2	RB1CC1	RB1-inducible coiled-coil protein 1	20.157	0.7	5.17475	182975	1	0.95
IPI:IPI00008868.3	MAP1B	Microtubule-associated protein 1B	160.256	8.2	4.58462	270452	14	0.94	0.126246
IPI:IPI00010706.1	GSS	Glutathione synthetase	20.1974	8.2	5.59313	52352.4	2	0.94
IPI:IPI00012837.1	KIF5B	Kinesin-1 heavy chain	120.219	13.6	6.08639	109617	10	0.94	0.277848
IPI:IPI00024705.1	GIPC1	PDZ domain-containing protein GIPC1	40.2033	7.5	5.86561	36026.7	2	0.94	0.0494783
IPI:IPI00024911.1	ERP29	Endoplasmic reticulum protein ERp29 precursor	60.2084	19.9	7.27531	28975.2	4	0.94	0.0125876
IPI:IPI00025273.1	GART	Isoform Long of Trifunctional purine biosynthetic protein adenosine-3	50.2076	4.2	6.25184	107699	3	0.94	0.146135
IPI:IPI00029623.1	PSMA6	Proteasome subunit alpha type-6	70.2052	26.8	6.36794	27381.8	5	0.94	0.0562817
IPI:IPI00065931.4	AKAP13	Isoform 2 of A-kinase anchor protein 13	60.2295	2	4.94863	307652	4	0.94	0.126355
IPI:IPI00169383.3	PGK1	Phosphoglycerate kinase 1	180.242	37.2	8.11559	44586.2	10	0.94	0.0560348
IPI:IPI00220642.7	YWHAG	14-3-3 protein gamma	80.2791	29.6	4.65223	28284.9	5	0.94	0.0349131
IPI:IPI00429191.3	ETF1	Eukaryotic peptide chain release factor subunit 1	40.1767	12.4	5.40536	49000.2	4	0.94	0.165147
IPI:IPI00002520.1	SHMT2	Serine hydroxymethyltransferase, mitochondrial precursor	70.2154	8.9	8.56249	55957.8	4	0.93	0.275823
IPI:IPI00005537.2	MRPL12	39S ribosomal protein L12, mitochondrial precursor	20.1683	6.1	9.19108	21334.7	1	0.93
IPI:IPI00006052.3	PFDN2	Prefoldin subunit 2	30.2372	16.9	6.22343	16637.6	2	0.93
IPI:IPI00007087.4	FBXO2	F-box only protein 2	20.182	3.7	4.14156	33306.8	1	0.93
IPI:IPI00014198.2	EXOSC7	Exosome complex exonuclease RRP42	20.2128	5.2	4.94393	31815.1	1	0.93
IPI:IPI00015029.1	PTGES3	Prostaglandin E synthase 3	30.2032	16.9	4.16378	18685.4	2	0.93
IPI:IPI00019912.3	HSD17B4	Peroxisomal multifunctional enzyme type 2	80.2453	11	9.08833	79636.4	5	0.93	0.13601
IPI:IPI00019927.2	PSMD7	26S proteasome non-ATPase regulatory subunit 7	30.1776	7.1	6.30588	37002.5	2	0.93	0.122006
IPI:IPI00021187.4	RUVBL1	Isoform 1 of RuvB-like 1	20.2788	6.1	5.99923	50196.4	2	0.93
IPI:IPI00023736.2	CORO2A	Coronin-2A	20.1394	4.4	7.9762	59725.4	2	0.93
IPI:IPI00073356.2	FBXO25	Isoform 3 of F-box only protein 25	20.1507	3.8	9.10873	34044.6	1	0.93
IPI:IPI00216008.4	G6PD	Isoform Long of Glucose-6-phosphate 1-dehydrogenase	130.21	20.3	6.4378	63786.4	9	0.93	0.210183
IPI:IPI00218993.1	HSPH1	Isoform Beta of Heat shock protein 105 kDa	90.2442	11.4	5.30004	92057.4	6	0.93	0.132032
IPI:IPI00328587.4	ENO1P	Enolase	20.1737	2.8	5.56312	42314.7	1	0.93
IPI:IPI00412498.2	NAPRT1	Isoform 4 of Nicotinate phosphoribosyltransferase	20.1774	2.9	5.07446	52129.2	1	0.93
IPI:IPI00441344.1	GLB1	Isoform 1 of Beta-galactosidase precursor	30.2018	3.7	6.1023	76042.7	2	0.93
IPI:IPI00465184.3	GDA	Guanine deaminase	80.2885	17.6	5.35473	50970.6	5	0.93	0.0434098
IPI:IPI00784154.1	HSPD1	60 kDa heat shock protein, mitochondrial precursor	190.288	32.6	5.58886	61016.5	12	0.93	0.0958705
IPI:IPI00000874.1	PRDX1	Peroxiredoxin-1	120.217	37.2	8.20884	22096.3	7	0.92	0.0411296
IPI:IPI00009904.1	PDIA4	Protein disulfide-isomerase A4 precursor	138.235	20.6	4.81298	72887.1	10	0.92	0.146365
IPI:IPI00023640.3	PDCD5	Programmed cell death protein 5	60.2103	28	5.70336	14276.3	3	0.92	0.0357365
IPI:IPI00026154.2	PRKCSH	Glucosidase 2 subunit beta precursor	70.245	10	4.17724	59387.9	4	0.92
IPI:IPI00028888.1	HNRNPD	Isoform 1 of Heterogeneous nuclear ribonucleoprotein D0	60.2299	12.7	7.88424	38410.3	3	0.92	0.0129954
IPI:IPI00031523.4	HSP90AA2	Putative heat shock protein HSP 90-alpha A2	50.285	18.7	4.4228	39340.5	5	0.92	0.152088
IPI:IPI00169307.5	ARHGAP21	Rho-GTPase activating protein 10	40.1993	3	7.59969	217324	3	0.92	0.137608
IPI:IPI00219585.4	PFKM	Isoform 2 of 6-phosphofructokinase, muscle type	48.2013	8.1	7.39739	81723.6	3	0.92	0.212676
IPI:IPI00296337.2	PRKDC	Isoform 1 of DNA-dependent protein kinase catalytic subunit	30.1671	0.9	6.70675	468787	3	0.92
IPI:IPI00399212.3	LOC389842	similar to RanBP1	30.1648	10.9	4.98505	23336.6	2	0.92	0.0420897
IPI:IPI00465439.5	ALDOA	Fructose-bisphosphate aldolase A	120.257	29.4	8.03901	39395.3	6	0.92	0.0626557
IPI:IPI00003881.5	HNRNPF	Heterogeneous nuclear ribonucleoprotein F	80.2996	21	5.27377	45642.9	5	0.91	0
IPI:IPI00006754.1	WDR68	WD repeat-containing protein 68	20.1709	8.2	5.17443	38901.1	2	0.91	0.250815
IPI:IPI00007752.1	TUBB2C	Tubulin beta-2C chain	172.3	33.3	4.64753	49799	9	0.91	0.0994842
IPI:IPI00032292.1	TIMP1	Metalloproteinase inhibitor 1 precursor	20.1775	5.8	7.98998	23155.5	1	0.91
IPI:IPI00032304.1	PLS1	Plastin-1	120.282	17	5.20679	70308.5	7	0.91	0.117654
IPI:IPI00396435.3	DHX15	Putative pre-mRNA-splicing factor ATP-dependent RNA helicase DHX15	160.213	14.5	7.11178	90875.3	9	0.91	0.213714
IPI:IPI00793199.1	ANXA4	annexin IV	20.214	4.7	5.75431	36062.2	1	0.91
IPI:IPI00000875.6	EEF1G	Elongation factor 1-gamma	70.2031	16.5	6.245	50087.2	5	0.9	0.0122735
IPI:IPI00008240.2	MARS	Methionyl-tRNA synthetase, cytoplasmic	40.1898	6.1	5.76862	101052	4	0.9
IPI:IPI00010796.1	P4HB	Protein disulfide-isomerase precursor	110.272	16.7	4.61004	57080.8	7	0.9	0.186044
IPI:IPI00020127.1	RPA1	Replication protein A 70 kDa DNA-binding subunit	40.2513	5.8	6.95786	68095.4	3	0.9
IPI:IPI00020956.1	HDGF	Hepatoma-derived growth factor	40.2097	21.3	4.55044	26771.9	3	0.9
IPI:IPI00027493.1	LOC442497;SLC3A2	4F2 cell-surface antigen heavy chain	70.2166	14.9	5.06847	57909	5	0.9	0.0792277
IPI:IPI00031420.3	UGDH	UDP-glucose 6-dehydrogenase	90.2126	16.6	6.75631	54989.3	6	0.9	0.203732
IPI:IPI00179964.5	PTBP1	Isoform 1 of Polypyrimidine tract-binding protein 1	50.2693	10.4	9.54794	57185.8	3	0.9	0.129858
IPI:IPI00329696.1	FAM82B	Protein FAM82B	40.2056	8.6	8.67283	35785.4	2	0.9	0.108856
IPI:IPI00000873.3	VARS	Valyl-tRNA synthetase	60.2092	5.6	7.33341	140387	5	0.89	0.0892625
IPI:IPI00002212.1	STK24	Isoform B of Serine/threonine-protein kinase 24	20.2071	3.6	5.3887	49277.3	1	0.89
IPI:IPI00010896.3	CLIC1	Chloride intracellular channel protein 1	30.2143	12.4	4.94457	26905.8	2	0.89
IPI:IPI00012303.2	SELENBP1	Selenium-binding protein 1	30.2028	8.9	5.91442	52357.7	3	0.89
IPI:IPI00018146.1	YWHAQ	14-3-3 protein theta	90.274	26.5	4.53121	27746.8	6	0.89	0.016764
IPI:IPI00179298.5	HUWE1	482 kDa protein	30.1727	0.7	4.97021	481846	2	0.89	0.0451537
IPI:IPI00220362.5	HSPE1	10 kDa heat shock protein, mitochondrial	30.2425	25.5	9.4391	10924.9	2	0.89	0
IPI:IPI00220740.1	NPM1	Isoform 2 of Nucleophosmin	90.3063	20.4	4.31588	29446.3	3	0.89	0.0503637
IPI:IPI00220834.8	XRCC5	ATP-dependent DNA helicase 2 subunit 2	30.1754	3.1	5.4641	82652.4	2	0.89	0.0778262
IPI:IPI00296053.3	FH	Isoform Mitochondrial of Fumarate hydratase, mitochondrial precursor	60.2446	13.3	9.08192	54602.2	4	0.89	0.0180917
IPI:IPI00419263.3	PECI	Peroxisomal 3,2-trans-enoyl-CoA isomerase	40.182	11.7	8.83369	39584.4	3	0.89
IPI:IPI00419373.1	HNRNPA3	Isoform 1 of Heterogeneous nuclear ribonucleoprotein A3	30.2079	8.2	9.25837	39570.5	2	0.89
IPI:IPI00554811.2	TTLL3;ARPC4	Actin-related protein 2/3 complex subunit 4	20.1632	4.8	8.72901	19654.3	1	0.89
IPI:IPI00002966.1	HSPA4	Heat shock 70 kDa protein 4	240.254	20.7	5.03291	94240.2	13	0.88	0.145481
IPI:IPI00021812.2	AHNAK	Neuroblast differentiation-associated protein AHNAK	120.179	6	5.73701	628705	10	0.88	0.0164699
IPI:IPI00386354.1	TTLL3	cDNA FLJ14048 fis, clone HEMBA1006650, weakly similar to ARP2/3 COMPLEX 20 KD SUBUNIT	30.1877	14.1	9.01804	16957.9	2	0.88	0.0108828
IPI:IPI00414554.5	ARPC5L	Actin-related protein 2/3 complex subunit 5-like protein	60.2636	46.4	6.18658	16930.8	4	0.88	0.0164699
IPI:IPI00005160.3	ARPC1B	Actin-related protein 2/3 complex subunit 1B	20.1804	8.1	8.26801	40923.4	2	0.87
IPI:IPI00017160.3	VTA1	Vacuolar protein sorting-associated protein VTA1 homolog	20.2599	6.5	5.84403	33857.9	1	0.87
IPI:IPI00024915.2	PRDX5	Isoform Mitochondrial of Peroxiredoxin-5, mitochondrial precursor	50.2203	29	8.69537	22012.5	5	0.87	0.0269806
IPI:IPI00028091.3	ACTR3	Actin-related protein 3	50.2052	16	5.53663	47341	4	0.87	0.0161834
IPI:IPI00029048.2	TTLL12	Tubulin--tyrosine ligase-like protein 12	40.1894	3.4	5.23734	74356.2	2	0.87	0.0844811
IPI:IPI00215637.5	DDX3X	ATP-dependent RNA helicase DDX3X	80.2399	8.3	6.77297	73198.1	4	0.87	0.0771571
IPI:IPI00215884.4	SFRS1	Isoform ASF-1 of Splicing factor, arginine/serine-rich 1	30.1917	16.5	10.6557	27727.8	3	0.87
IPI:IPI00644712.4	XRCC6	ATP-dependent DNA helicase 2 subunit 1	90.248	13.3	6.21392	69799.2	6	0.87	0.125145
IPI:IPI00646917.1	NUDT21	Cleavage and polyadenylation specificity factor subunit 5	20.2137	7.5	9.17313	26210.7	1	0.87
IPI:IPI00011253.3	RPS3	40S ribosomal protein S3	70.25	29.2	10.0558	26671.4	5	0.86	0.0315508
IPI:IPI00021439.1	ACTB	Actin, cytoplasmic 1	160.303	23.7	5.17892	41709.7	6	0.86	0.0590488
IPI:IPI00027444.1	SERPINB1	Leukocyte elastase inhibitor	70.2034	16.1	5.86806	42714.8	4	0.86	0.161527
IPI:IPI00010400.1	PLCB3	1-phosphatidylinositol-4,5-bisphosphate phosphodiesterase beta-3	20.1932	2.4	5.58619	138713	2	0.85
IPI:IPI00012645.1	SPTBN2	Isoform 1 of Spectrin beta chain, brain 2	90.2086	4.7	5.7338	271125	7	0.85	0.135952
IPI:IPI00016862.1	GSR	Isoform Mitochondrial of Glutathione reductase, mitochondrial precursor	30.1627	4.4	8.51731	56221	2	0.85	0.290373
IPI:IPI00018522.4	PRMT1	HMT1 hnRNP methyltransferase-like 2 isoform 1	30.1678	6.2	5.05715	42433.9	2	0.85	0.0256198
IPI:IPI00020599.1	CALR	Calreticulin precursor	80.234	17.3	4.13879	48111.9	5	0.85	0.108857
IPI:IPI00165393.1	ANP32E	Acidic leucine-rich nuclear phosphoprotein 32 family member E	20.1811	4.5	3.59661	30673.9	1	0.85
IPI:IPI00216256.3	WDR1	Isoform 2 of WD repeat-containing protein 1	110.285	28.5	6.42797	57966	2	0.85
IPI:IPI00219005.3	FKBP4	FK506-binding protein 4	100.244	19.6	5.22335	51772.2	7	0.85	0.0551589
IPI:IPI00220301.5	PRDX6	Peroxiredoxin-6	160.28	43.8	5.97402	25019.2	8	0.85	0.142658
IPI:IPI00291893.4	DCUN1D1	DCN1-like protein 1	20.1746	6.6	5.03696	30105.1	1	0.85
IPI:IPI00438229.2	TRIM28	Isoform 1 of Transcription intermediary factor 1-beta	110.221	12.9	5.43954	88493.5	7	0.85	0.113134
IPI:IPI00479186.5	PKM2	Isoform M2 of Pyruvate kinase isozymes M1/M2	20.2669	7.2	7.72765	57900.2	13	0.85	0.0746387
IPI:IPI00554786.5	TXNRD1	Isoform 5 of Thioredoxin reductase 1, cytoplasmic	190.29	25.5	6.04847	54671.9	8	0.85	0.0917704
IPI:IPI00641829.5	BAT1	Isoform 2 of Spliceosome RNA helicase BAT1	40.2154	6.5	5.519	50647	2	0.85
IPI:IPI00646304.4	PPIB	peptidylprolyl isomerase B precursor	60.1972	28.7	9.85278	23727.5	5	0.84
IPI:IPI00003362.2	HSPA5	HSPA5 protein	330.263	33.4	4.92065	72377.6	20	0.83	0.0913101
IPI:IPI00029444.1	C12orf10	UPF0160 protein MYG1	30.1883	6.9	6.25921	42418.5	2	0.83
IPI:IPI00033025.8	SEPT7	Isoform 1 of Septin-7	30.1769	6.2	8.71171	50777.1	2	0.83
IPI:IPI00006034.1	CRIP2	Cysteine-rich protein 2	40.3407	22.1	8.71331	22478	3	0.82
IPI:IPI00009407.8	DAD1	Dolichyl-diphosphooligosaccharide--protein glycosyltransferase subunit DAD1	20.1939	10.6	6.90093	12488.5	1	0.82
IPI:IPI00299571.5	PDIA6	Isoform 2 of Protein disulfide-isomerase A6 precursor	110.23	17.5	5.03825	53867.2	7	0.82	0.0721976
IPI:IPI00009368.4	SFXN1	Sideroflexin-1	28.1995	11.5	9.34147	35596.3	2	0.81
IPI:IPI00011200.5	PHGDH	D-3-phosphoglycerate dehydrogenase	80.2046	11.3	6.28591	56614.5	5	0.81	0.0390243
IPI:IPI00017617.1	DDX5	Probable ATP-dependent RNA helicase DDX5	30.1885	3.7	9.12389	69104.8	2	0.81
IPI:IPI00018331.3	SNAPIN	SNARE-associated protein Snapin	20.196	10.3	9.71638	14864.9	1	0.81
IPI:IPI00022881.1	CLTCL1	Isoform 1 of Clathrin heavy chain 2	170.214	6.4	5.49892	186909	9	0.81	0.0924082
IPI:IPI00031107.1	HSDL2	Isoform 2 of Hydroxysteroid dehydrogenase-like protein 2	20.1766	5.2	5.75784	37296.2	1	0.81
IPI:IPI00065671.1	UCK2	Isoform 1 of Uridine-cytidine kinase 2	20.1484	5	6.25707	29281.1	1	0.81
IPI:IPI00021405.3	LMNA	Isoform A of Lamin-A/C	180.262	20.5	6.58798	74094.8	10	0.8	0.184509
IPI:IPI00034049.1	UPF1	Isoform 1 of Regulator of nonsense transcripts 1	50.2009	5.7	6.16073	124267	4	0.8	0.12
IPI:IPI00328840.9	THOC4	THO complex subunit 4	50.229	12.5	11.529	27540.9	2	0.8	0.13
IPI:IPI00005159.3	ACTR2	Actin-related protein 2	60.1734	13.5	6.30321	44732.3	4	0.79
IPI:IPI00031522.2	HADHA	Trifunctional enzyme subunit alpha, mitochondrial precursor	70.1815	10.9	9.35567	82947	6	0.79	0.210161
IPI:IPI00032140.4	SERPINH1	Serpin H1 precursor	80.2322	20.1	9.04346	46411.2	6	0.79	0.19647
IPI:IPI00218918.5	ANXA1	Annexin A1	100.247	28.9	6.64063	38690	6	0.79	0.0905103
IPI:IPI00551024.4	DAK	Dihydroxyacetone kinase	20.1859	2.1	7.2516	58940.2	1	0.79
IPI:IPI00554521.2	FTH1	Ferritin heavy chain	40.2084	8.2	5.21705	21212.3	1	0.79
IPI:IPI00000279.3	ZC3H15	Similar to DRG family regulatory protein 1	20.1871	3.2	5.07232	49112.9	1	0.78
IPI:IPI00012202.1	WDR77	Methylosome protein 50	90.3381	34.8	4.87835	36701.1	6	0.78	0.160564
IPI:IPI00023048.4	EEF1D	Elongation factor 1-delta	70.2024	18.5	4.75285	31102.8	4	0.78	0.200804
IPI:IPI00026546.1	PAFAH1B2	Platelet-activating factor acetylhydrolase IB subunit beta	20.1512	3.9	5.51911	25553.1	1	0.78
IPI:IPI00027230.3	HSP90B1	Endoplasmin precursor	170.259	17.7	4.61089	92411.2	11	0.78	0.0261325
IPI:IPI00029997.1	PGLS	6-phosphogluconolactonase	20.1615	16.3	5.65765	27529.6	2	0.78	0.0558129
IPI:IPI00744706.2	SPTAN1	282 kDa protein	680.309	26.2	5.08898	281971	46	0.78	0.121733
IPI:IPI00003406.3	DBN1	Isoform 1 of Drebrin	100.229	19	4.24934	71381.6	7	0.77	0.263965
IPI:IPI00007074.5	YARS	Tyrosyl-tRNA synthetase, cytoplasmic	50.1922	8.5	6.63999	59106.2	4	0.77	0.0997271
IPI:IPI00024067.4	CLTC	Isoform 1 of Clathrin heavy chain 1	310.281	18	5.38506	191492	22	0.77	0.066277
IPI:IPI00029485.2	DCTN1	Isoform p150 of Dynactin subunit 1	70.2383	6.2	5.51879	141607	6	0.77	0.16
IPI:IPI00296913.1	NUDT5	ADP-sugar pyrophosphatase	30.1806	19.2	4.71941	24312.2	3	0.77
IPI:IPI00329536.1	EEA1	Early endosome antigen 1	40.2213	3.2	5.41956	162366	3	0.77	0.13385
IPI:IPI00216592.2	HNRNPC	Isoform C1 of Heterogeneous nuclear ribonucleoproteins C1/C2	20.198	5.5	4.79439	32317.9	1	0.76
IPI:IPI00299254.3	EIF5B	Eukaryotic translation initiation factor 5B	20.1743	2.2	5.24215	138714	2	0.76
IPI:IPI00011876.2	MTAP	S-methyl-5'-thioadenosine phosphorylase	60.2014	20.8	6.80779	31215.8	4	0.75	0.0473509
IPI:IPI00013894.1	STIP1	Stress-induced-phosphoprotein 1	100.214	16.2	6.39443	62599.5	7	0.75	0.131849
IPI:IPI00030968.4	C9orf142	Isoform 1 of Uncharacterized protein C9orf142	20.1441	5.9	5.24493	21626	1	0.75
IPI:IPI00032826.1	ST13	Hsc70-interacting protein	40.2251	10.6	5.04134	41305.5	3	0.75	0.03
IPI:IPI00473014.5	DSTN	Destrin	20.1567	6.7	7.80627	18493.5	1	0.75
IPI:IPI00005614.6	SPTBN1	Isoform Long of Spectrin beta chain, brain 1	870.286	31.2	5.28637	274437	52	0.74	0.131844
IPI:IPI00006440.6	MRPS7	28S ribosomal protein S7, mitochondrial precursor	20.1655	4.5	10.3988	28144	1	0.74
IPI:IPI00018350.3	MCM5	DNA replication licensing factor MCM5	60.1639	6.5	8.33979	82233.3	4	0.74	0.0657306
IPI:IPI00025252.1	PDIA3	Protein disulfide-isomerase A3 precursor	130.276	24.4	5.94582	56746.8	10	0.74	0.0705935
IPI:IPI00217223.1	PAICS	Multifunctional protein ADE2	60.2193	13.7	7.31643	49647.6	5	0.74	0.0310663
IPI:IPI00018671.1	DUSP3	Dual specificity protein phosphatase 3	30.171	13.5	7.80199	20465.3	2	0.73	0.242001
IPI:IPI00027442.4	AARS	Alanyl-tRNA synthetase, cytoplasmic	140.259	14.2	5.21897	106743	11	0.73	0.0296508
IPI:IPI00030876.7	DIAPH1	diaphanous 1 isoform 2	30.2214	2.3	5.22549	140423	2	0.73	0.213886
IPI:IPI00003128.1	P4HA2	Isoform IIb of Prolyl 4-hydroxylase subunit alpha-2 precursor	20.1486	1.9	5.38976	60863.7	1	0.72
IPI:IPI00010779.4	TPM4	Isoform 1 of Tropomyosin alpha-4 chain	72.2083	13.7	4.51872	28504.5	3	0.72	0.0146422
IPI:IPI00009104.7	RUVBL2	RuvB-like 2	80.2044	11.9	5.37331	51124.6	4	0.71	0.137021
IPI:IPI00021370.1	UBE2K	Isoform 1 of Ubiquitin-conjugating enzyme E2 K	30.229	11.5	5.19846	22392.6	2	0.71
IPI:IPI00024095.3	ANXA3	Annexin A3	20.1837	7.4	5.54849	36352.7	2	0.71
IPI:IPI00025512.2	HSPB1	Heat shock protein beta-1	70.2295	39.5	5.97007	22768.5	5	0.71	0.0421566
IPI:IPI00026328.3	TXNDC12	Thioredoxin domain-containing protein 12 precursor	50.2559	24.4	5.13566	19193.6	3	0.71
IPI:IPI00031804.1	VDAC3	Isoform 1 of Voltage-dependent anion-selective channel protein 3	28.15	8.1	8.81959	30639.3	2	0.71	0.0620474
IPI:IPI00168262.2	GLT25D1	Glycosyltransferase 25 family member 1 precursor	40.1635	5.8	6.90339	71590.6	3	0.71	0.0875339
IPI:IPI00215914.5	ARF1	ADP-ribosylation factor 1	80.2575	37.6	6.38172	20683.7	5	0.71	0.159041
IPI:IPI00000877.1	HYOU1	Hypoxia up-regulated protein 1 precursor	100.247	12.8	5.0171	111266	7	0.7	0.140387
IPI:IPI00003269.1	ACTBL2	Beta-actin-like protein 2	38.2255	12	5.28616	41976	2	0.7
IPI:IPI00007058.1	CORO1B	Coronin-1B	70.2427	11.5	5.52969	54200.3	4	0.7	0.0582751
IPI:IPI00017305.2	RPS6KA1	Ribosomal protein S6 kinase alpha-1	20.217	2.2	7.68076	82670.9	1	0.7
IPI:IPI00023785.6	DDX17	DEAD box polypeptide 17 isoform 1	30.2165	3.7	8.22059	80222.1	2	0.7	0.14
IPI:IPI00011937.1	PRDX4	Peroxiredoxin-4	50.2104	18.8	5.84457	30520.8	4	0.69	0.0298967
IPI:IPI00005668.4	AKR1C2	Aldo-keto reductase family 1 member C2	30.1989	11.1	7.23045	36712	2	0.68
IPI:IPI00009342.1	IQGAP1	Ras GTPase-activating-like protein IQGAP1	500.268	26.3	6.05274	189133	32	0.68	0.0902632
IPI:IPI00010471.5	LCP1	Plastin-2	30.1772	2.1	5.06751	70245	1	0.68
IPI:IPI00020632.4	ASS1	Argininosuccinate synthase	58.2507	11.6	8.46711	50785.3	3	0.68
IPI:IPI00025252.1	PDIA3	Protein disulfide-isomerase A3 precursor	130.276	24.4	5.94582	56746.8	1	0.68
IPI:IPI00027107.5	TUFM	Tu translation elongation factor, mitochondrial precursor	70.2015	14.9	7.35915	49843.4	5	0.68	0.0591226
IPI:IPI00332511.5	PPP2R2A	Serine/threonine-protein phosphatase 2A 55 kDa regulatory subunit B alpha isoform	20.1591	2.7	5.77973	51659.5	1	0.68
IPI:IPI00893541.1	PDIA3	14 kDa protein	20.2181	11.4	7.08411	13510.8	1	0.68
IPI:IPI00215920.8	ARF6	ADP-ribosylation factor 6	20.1599	12.6	9.28817	20069.4	2	0.67
IPI:IPI00016572.1	SNRPG	Small nuclear ribonucleoprotein G	40.1982	15.8	9.44241	8490.43	1	0.66
IPI:IPI00026087.1	BANF1	Barrier-to-autointegration factor	80.2383	40.4	5.75025	10052	3	0.66	0.0606724
IPI:IPI00008438.1	RPS10	40S ribosomal protein S10	30.1628	13.9	10.5333	18885.9	2	0.65
IPI:IPI00010779.4	TPM4	Isoform 1 of Tropomyosin alpha-4 chain	72.2083	13.7	4.51872	28504.5	4	0.65
IPI:IPI00012011.6	CFL1	Cofilin-1	100.297	37.3	8.1879	18490.7	5	0.65	0.0887196
IPI:IPI00216256.3	WDR1	Isoform 2 of WD repeat-containing protein 1	110.285	28.5	6.42797	57966	8	0.65	0.0864201
IPI:IPI00216975.1	TPM4	Isoform 2 of Tropomyosin alpha-4 chain	40.2535	10.6	4.53783	32702.6	4	0.65
IPI:IPI00413344.3	CFL2	Cofilin-2	70.2768	28.9	8.12328	18724.8	4	0.65	0.0319309
IPI:IPI00746165.2	WDR1	Isoform 1 of WD repeat-containing protein 1	20.2076	7.9	6.1791	66151.9	8	0.65	0.0864201
IPI:IPI00010415.2	ACOT7	Isoform 1 of Cytosolic acyl coenzyme A thioester hydrolase	50.2157	14.7	8.5156	41769.3	4	0.64
IPI:IPI00014898.2	PLEC1	Isoform 1 of Plectin-1	230.273	5	5.64803	531408	17	0.64	0.0799571
IPI:IPI00019169.3	SH3GL1	Endophilin-A2	20.1843	5.4	5.17988	41464.1	1	0.63
IPI:IPI00185919.3	LARP1	Isoform 1 of La-related protein 1	70.2215	7.4	9.12208	123434	5	0.63
IPI:IPI00029266.1	SNRPE	Small nuclear ribonucleoprotein E	30.1499	25	9.78281	10796.6	2	0.62
IPI:IPI00216105.1	OLA1	Isoform 2 of Obg-like ATPase 1	20.2015	10.1	9.67771	27566.6	2	0.62
IPI:IPI00328350.6	FAM129A	Protein Niban	20.208	1.5	4.58675	103070	1	0.61
IPI:IPI00411680.8	PCMT1	Isoform 1 of Protein-L-isoaspartate(D-aspartate) O-methyltransferase	60.2006	19.8	6.81655	24634.6	3	0.61
IPI:IPI00025318.1	SH3BGRL	SH3 domain-binding glutamic acid-rich-like protein	60.2193	51.8	5.06933	12766.4	5	0.6	0.109445
IPI:IPI00479786.4	KHSRP	Isoform 1 of Far upstream element-binding protein 2	30.151	3.1	6.92422	73101.1	2	0.6
IPI:IPI00550363.3	TAGLN2	Transgelin-2	140.228	34.7	8.41018	22377.2	5	0.6	0.1
IPI:IPI00107531.1	RAD50	Isoform 3 of DNA repair protein RAD50	40.1806	3.4	6.13691	138346	4	0.59	0.09
IPI:IPI00183968.4	TPM3	tropomyosin 3 isoform 1	78.2004	16.1	4.53388	32929.8	3	0.59
IPI:IPI00152853.3	KIAA1949	Isoform 1 of Phostensin	30.262	6.7	5.23809	67901.7	2	0.58
IPI:IPI00220766.5	GLO1	Lactoylglutathione lyase	30.1714	11.4	4.98292	20764.3	2	0.58	0.0801735
IPI:IPI00335168.9	MYL6;MYL6B	Isoform Non-muscle of Myosin light polypeptide 6	30.1861	9.9	4.4055	16919.1	2	0.58
IPI:IPI00619951.3	TPD52	tumor protein D52 isoform 2	50.2339	24.6	5.17144	22463.5	4	0.58	0.12
IPI:IPI00024466.2	UGCGL1	UDP-glucose ceramide glucosyltransferase-like 1 isoform 1	100.226	6	5.31788	177077	7	0.56	0.0339609
IPI:IPI00171230.6	ERC1	Isoform 2 of ELKS/RAB6-interacting/CAST family member 1	20.1649	1.3	5.93557	113850	1	0.56
IPI:IPI00306189.3	HDAC7	Isoform 2 of Histone deacetylase 7	20.1642	2.5	5.84147	51795.9	2	0.56
IPI:IPI00013991.1	TPM2	Isoform 1 of Tropomyosin beta chain	60.1922	16.2	4.50996	32830.6	4	0.55
IPI:IPI00220808.1	PFKFB2	Isoform 2 of 6-phosphofructo-2-kinase/fructose-2,6-biphosphatase 2	90.2199	18	7.41939	54371.8	7	0.54
IPI:IPI00022228.1	HDLBP	Vigilin	50.2046	6	6.42519	141352	5	0.53	0.119662
IPI:IPI00383071.1	LOC388642;LOC729708	Triosephosphate isomerase (Fragment)	70.2346	22.5	8.07543	26925.9	4	0.53	0.07
IPI:IPI00017964.1	SNRPD3	Small nuclear ribonucleoprotein Sm D3	30.1857	15.1	10.7471	13907.3	2	0.52
IPI:IPI00027443.5	CARS	cysteinyl-tRNA synthetase isoform c	20.1336	1.4	6.38322	94577.8	1	0.52
IPI:IPI00033494.3	MRLC2	Myosin regulatory light chain	30.1592	13.4	4.53709	19766.5	2	0.52
IPI:IPI00221232.9	GNG12	Guanine nucleotide-binding protein G(I)/G(S)/G(O) subunit gamma-12 precursor	20.169	22.2	9.38996	8001.17	1	0.48
IPI:IPI00216694.3	PLS3	plastin 3	50.2338	10.2	5.29844	70766.4	4	0.47
IPI:IPI00006682.1	PPP1R3D	Protein phosphatase 1 regulatory subunit 3D	20.1597	4.3	7.94907	32538.4	1	0.41
IPI:IPI00019502.3	MYH9	Myosin-9	548.283	25.3	5.3762	226391	36	0.41	0.0667004
IPI:IPI00296909.3	PARP4	Poly [ADP-ribose] polymerase 4	120.227	7.9	5.34042	192465	10	0.36	0.0480662
IPI:IPI00465275.2	RANBP9	Isoform 1 of Ran-binding protein 9	110.222	10.2	6.32319	77798.1	6	0.35	0.0288851
IPI:IPI00000105.4	MVP	Major vault protein	320.278	38.6	5.21662	99266.1	22	0.33	0.0665888
IPI:IPI00016634.1	C20orf11	Protein C20orf11	100.306	33.8	4.77763	26731.7	5	0.31	0.163594
IPI:IPI00006207.2	LRRFIP1	Isoform 2 of Leucine-rich repeat flightless-interacting protein 1	30.2096	4.6	4.43562	86351.2	2	0.3
IPI:IPI00334410.1	MYO18A	Isoform 2 of Myosin-XVIIIa	110.214	8.1	5.56109	196315	9	0.29	0.0242012
IPI:IPI00414836.6	OSTF1	Osteoclast-stimulating factor 1	70.2189	27.1	5.33924	23771.9	4	0.28	0.0427606
IPI:IPI00294519.1	TEP1	Isoform 1 of Telomerase protein component 1	80.2142	4.1	7.69593	290229	8	0.23
IPI:IPI00021058.1	SLC4A7	Isoform 3 of Sodium bicarbonate cotransporter 3	40.2265	4.5	6.91642	114132	3	0.18
